# Supplementary material for: Causal associations between autoimmune diseases and sarcopenia-related traits: a bi-directional Mendelian randomization study
Source: Front Genet. 2024 Apr 4;15:1325058. doi: 10.3389/fgene.2024.1325058 (PMC11024339; doi:10.3389/fgene.2024.1325058)
Supplement: Supplementary file 1 [file Table1.XLS]

## Sheet: Index
Tables	Contents
Table S1	GWAS summary statistics of ADs and sarcopenia-related traits
Table S2	Detailed information of confounders-independent SNPs of CD
Table S3	Detailed information of confounders-independent SNPs of UC
Table S4	Detailed information of confounders-independent SNPs of RA
Table S5	Detailed information of confounders-independent SNPs of SLE
Table S6	Detailed information of confounders-independent SNPs of PSO
Table S7	Detailed information of confounders-independent SNPs of MS
Table S8	MR Estimates from ADs to sarcopenia-related traits
Table S9	Detailed information of confounders-independent SNPs of left HGS
Table S10	Detailed information of confounders-independent SNPs of right HGS
Table S11	Detailed information of confounders-independent SNPs of whole body FFM
Table S12	Detailed information of confounders-independent SNPs of left leg FFM
Table S13	Detailed information of confounders-independent SNPs of right leg FFM
Table S14	Detailed information of confounders-independent SNPs of left arm FFM
Table S15	Detailed information of confounders-independent SNPs of right arm FFM
Table S16	Detailed information of confounders-independent SNPs of walking pace
Table S17	MR Estimates from sarcopenia-related traits to ADs

## Sheet: Table S1
Supplementary Table 1: GWAS summary statistics of ADs and sarcopenia-related traits.
	Trait	Sample size	Case (N)	Control (N)	Ancestry	Consortium	PMID	Download website
ADs	CD	51874	17897	33977	European	IIBDGC	26192919	https://gwas.mrcieu.ac.uk/datasets/ieu-a-12/
	UC	47745	13768	33977	European	IIBDGC	26192919	https://gwas.mrcieu.ac.uk/datasets/ieu-a-970/
	RA	462933	5201	457732	European	UKBiobank	/	https://gwas.mrcieu.ac.uk/datasets/ukb-b-9125/
	SLE	14267	5201	9066	European	Bentham J	26502338	https://gwas.mrcieu.ac.uk/datasets/ebi-a-GCST003156/
	PSO	462933	5314	457619	European	UKBiobank	/	https://gwas.mrcieu.ac.uk/datasets/ukb-b-10537/
	MS	115803	47429	68374	European	International Multiple Sclerosis Genetics Consortium	31604244	https://gwas.mrcieu.ac.uk/datasets/ieu-b-18/
Sarcopenia-related traits	Hand grip strength (left)	461026	/	/	European	UKBiobank	/	https://gwas.mrcieu.ac.uk/datasets/ukb-b-7478/
	Hand grip strength (right)	461089	/	/	European	UKBiobank	/	https://gwas.mrcieu.ac.uk/datasets/ukb-b-10215/
	Whole body fat-free mass	454850	/	/	European	UKBiobank	/	https://gwas.mrcieu.ac.uk/datasets/ukb-b-13354/
	Leg fat-free mass (left)	454805	/	/	European	UKBiobank	/	https://gwas.mrcieu.ac.uk/datasets/ukb-b-16099/
	Leg fat-free mass (right)	454835	/	/	European	UKBiobank	/	https://gwas.mrcieu.ac.uk/datasets/ukb-b-12828/
	Arm fat-free mass (left)	454672	/	/	European	UKBiobank	/	https://gwas.mrcieu.ac.uk/datasets/ukb-b-19925/
	Arm fat-free mass (right)	454753	/	/	European	UKBiobank	/	https://gwas.mrcieu.ac.uk/datasets/ukb-b-19520/
	Walking pace	459915	/	/	European	UKBiobank	/	https://gwas.mrcieu.ac.uk/datasets/ukb-b-4711/

## Sheet: Table S2
Supplementary Table 2:Detailed information of confounders-independent SNPs of CD
SNP	effect_allele.exposure	other_allele.exposure	beta.exposure	se.exposure	pval.exposure	chr.exposure	pos.exposure	samplesize.exposure	eaf.exposure	exposure	F
rs17129991	T	C	-0.284461	0.0450901	2.81e-10	1	67862986	51874	0.02246	Crohn's disease || id:ieu-a-12	39.8
rs10800309	G	A	-0.0904086	0.0126389	8.48e-13	1	161472158	51874	0.6578	Crohn's disease || id:ieu-a-12	51.1683
rs10798069	T	G	-0.070387	0.0119822	4.25e-09	1	186875459	51874	0.4925	Crohn's disease || id:ieu-a-12	34.5074
rs6679677	A	C	-0.185152	0.0220556	4.67e-17	1	114303808	51874	0.09755	Crohn's disease || id:ieu-a-12	70.4724
rs2641348	G	A	-0.121336	0.0198422	9.65e-10	1	120437884	51874	0.1077	Crohn's disease || id:ieu-a-12	37.3938
rs12411259	A	G	0.134364	0.0137443	1.43e-22	1	172866210	51874	0.2401	Crohn's disease || id:ieu-a-12	95.5698
rs3024505	A	G	0.165311	0.0159634	3.95e-25	1	206939904	51874	0.1573	Crohn's disease || id:ieu-a-12	107.239
rs7517847	G	T	-0.335814	0.0124758	1.38e-159	1	67681669	51874	0.4352	Crohn's disease || id:ieu-a-12	724.537
rs35730213	C	G	-0.151105	0.0138184	7.84e-28	1	200874229	51874	0.2807	Crohn's disease || id:ieu-a-12	119.575
rs77981966	T	C	0.182656	0.0222451	2.19e-16	2	43777964	51874	0.07271	Crohn's disease || id:ieu-a-12	67.4216
rs13001325	T	C	-0.122687	0.0125708	1.68e-22	2	102939036	51874	0.3757	Crohn's disease || id:ieu-a-12	95.2514
rs1517352	C	A	0.0800097	0.0124517	1.31e-10	2	191931464	51874	0.6048	Crohn's disease || id:ieu-a-12	41.2884
rs12694846	G	A	0.115366	0.0136242	2.5e-17	2	231148128	51874	0.2593	Crohn's disease || id:ieu-a-12	71.7024
rs7608910	G	A	0.120609	0.0121405	2.95e-23	2	61204856	51874	0.3909	Crohn's disease || id:ieu-a-12	98.693
rs6738490	C	T	0.226164	0.0120892	4.26e-78	2	234161583	51874	0.5274	Crohn's disease || id:ieu-a-12	349.987
rs35320439	C	T	0.0840555	0.0137546	9.89e-10	2	242737341	51874	0.3104	Crohn's disease || id:ieu-a-12	37.3453
rs6740462	A	C	0.099737	0.0141387	1.74e-12	2	65667272	51874	0.7378	Crohn's disease || id:ieu-a-12	49.7615
rs11713774	C	T	0.132662	0.0171654	1.09e-14	3	18765978	51874	0.1427	Crohn's disease || id:ieu-a-12	59.729
rs7438704	G	A	0.0839019	0.0126601	3.42e-11	4	48363245	51874	0.6435	Crohn's disease || id:ieu-a-12	43.9207
rs34592089	A	G	0.199406	0.0249741	1.41e-15	4	102926923	51874	0.05297	Crohn's disease || id:ieu-a-12	63.7524
rs6827756	C	T	-0.0789645	0.0125632	3.27e-10	4	123184411	51874	0.6251	Crohn's disease || id:ieu-a-12	39.506
rs1363907	A	G	0.102575	0.0125984	3.89e-16	5	96252803	51874	0.4212	Crohn's disease || id:ieu-a-12	66.2906
rs3776414	G	T	0.0888353	0.012297	5.04e-13	5	10689562	51874	0.3756	Crohn's disease || id:ieu-a-12	52.1883
rs7711427	C	A	0.24803	0.0124713	5.17e-88	5	40414886	51874	0.613	Crohn's disease || id:ieu-a-12	395.535
rs79980175	C	A	-0.134258	0.0182147	1.7e-13	5	40521892	51874	0.136	Crohn's disease || id:ieu-a-12	54.3296
rs71624119	A	G	-0.0923221	0.0149485	6.57e-10	5	55440730	51874	0.2422	Crohn's disease || id:ieu-a-12	38.1431
rs11167518	A	C	0.279727	0.0198222	3.21e-45	5	150258920	51874	0.08143	Crohn's disease || id:ieu-a-12	199.143
rs4703855	T	C	-0.073261	0.0132248	3.03e-08	5	71693899	51874	0.2998	Crohn's disease || id:ieu-a-12	30.6879
rs34804116	A	C	-0.0939086	0.0126747	1.27e-13	5	72539850	51874	0.3867	Crohn's disease || id:ieu-a-12	54.8953
rs181826	A	C	0.0995948	0.0127047	4.53e-15	5	141526057	51874	0.6266	Crohn's disease || id:ieu-a-12	61.4532
rs17388425	G	C	-0.157253	0.0172142	6.54e-20	5	158824174	51874	0.1598	Crohn's disease || id:ieu-a-12	83.4496
rs9494844	A	C	-0.088944	0.0142376	4.18e-10	6	137983469	51874	0.2519	Crohn's disease || id:ieu-a-12	39.0265
rs7773324	A	G	0.078744	0.012909	1.06e-09	6	382559	51874	0.6002	Crohn's disease || id:ieu-a-12	37.2091
rs1847472	A	C	-0.0853854	0.0132299	1.09e-10	6	90973159	51874	0.3421	Crohn's disease || id:ieu-a-12	41.6538
rs9457247	T	C	0.123663	0.0124045	2.08e-23	6	167392174	51874	0.5398	Crohn's disease || id:ieu-a-12	99.385
rs6908425	C	T	0.103988	0.0150464	4.81e-12	6	20728731	51874	0.7843	Crohn's disease || id:ieu-a-12	47.7641
rs6456426	A	C	-0.0991795	0.0119962	1.37e-16	6	21438889	51874	0.4984	Crohn's disease || id:ieu-a-12	68.3528
rs11152949	G	A	0.133849	0.0128549	2.18e-25	6	106449085	51874	0.3195	Crohn's disease || id:ieu-a-12	108.416
rs438475	A	G	0.159076	0.0172814	3.42e-20	6	32186245	51874	0.1322	Crohn's disease || id:ieu-a-12	84.7328
rs1267501	C	T	0.0871787	0.0151984	9.69e-09	6	14715257	51874	0.8106	Crohn's disease || id:ieu-a-12	32.9022
rs3129871	C	A	-0.087922	0.0130803	1.8e-11	6	32406342	51874	0.6601	Crohn's disease || id:ieu-a-12	45.1814
rs9491892	G	T	0.137869	0.0163762	3.8e-17	6	128280358	51874	0.1496	Crohn's disease || id:ieu-a-12	70.8773
rs212388	T	C	-0.102377	0.0124319	1.8e-16	6	159490436	51874	0.6043	Crohn's disease || id:ieu-a-12	67.8156
rs3801810	A	G	0.105079	0.01402	6.63e-14	7	26892531	51874	0.2337	Crohn's disease || id:ieu-a-12	56.1741
rs1456896	T	C	0.0977081	0.0131392	1.03e-13	7	50304461	51874	0.6894	Crohn's disease || id:ieu-a-12	55.2998
rs11768997	T	G	0.226326	0.0208449	1.83e-27	7	50533716	51874	0.1346	Crohn's disease || id:ieu-a-12	117.888
rs2395022	C	A	-0.177152	0.0281553	3.13e-10	7	98750379	51874	0.95885	Crohn's disease || id:ieu-a-12	39.5888
rs2538470	G	A	-0.0749643	0.0122847	1.05e-09	7	148220448	51874	0.6378	Crohn's disease || id:ieu-a-12	37.2374
rs7786444	T	C	0.112085	0.0183382	9.83e-10	7	28154384	51874	0.1163	Crohn's disease || id:ieu-a-12	37.3578
rs7015630	C	T	-0.0842498	0.0137523	9e-10	8	90875918	51874	0.2657	Crohn's disease || id:ieu-a-12	37.5307
rs6651252	C	T	-0.149029	0.0183017	3.86e-16	8	129567181	51874	0.13	Crohn's disease || id:ieu-a-12	66.3069
rs10956252	G	C	0.118641	0.0123641	8.34e-22	8	126536137	51874	0.6189	Crohn's disease || id:ieu-a-12	92.0756
rs7848647	C	T	0.141308	0.0129961	1.55e-27	9	117569046	51874	0.6746	Crohn's disease || id:ieu-a-12	118.224
rs10758669	A	C	-0.14975	0.012299	4.19e-34	9	4981602	51874	0.6504	Crohn's disease || id:ieu-a-12	148.25
rs34779708	G	T	0.134457	0.0123872	1.9e-27	10	35466185	51874	0.3512	Crohn's disease || id:ieu-a-12	117.82
rs1250573	A	G	-0.141693	0.0134477	5.86e-26	10	81042475	51874	0.3155	Crohn's disease || id:ieu-a-12	111.02
rs7085798	A	C	-0.174348	0.0120372	1.53e-47	10	101288347	51874	0.5176	Crohn's disease || id:ieu-a-12	209.789
rs61839660	T	C	0.148159	0.0203346	3.19e-13	10	6094697	51874	0.08983	Crohn's disease || id:ieu-a-12	53.0866
rs303429	T	C	0.0762756	0.0124275	8.38e-10	10	30708441	51874	0.5997	Crohn's disease || id:ieu-a-12	37.6707
rs11185982	C	T	-0.109139	0.0168972	1.05e-10	10	82305627	51874	0.1517	Crohn's disease || id:ieu-a-12	41.7187
rs2153283	A	C	-0.108804	0.0155227	2.39e-12	10	59972299	51874	0.217	Crohn's disease || id:ieu-a-12	49.131
rs2227551	T	G	0.0994456	0.0137489	4.72e-13	10	75669190	51874	0.7288	Crohn's disease || id:ieu-a-12	52.3161
rs12796489	A	C	-0.79177	0.0526931	4.96e-51	11	3059360	51874	0.02286	Crohn's disease || id:ieu-a-12	225.783
rs559928	C	T	0.099124	0.0158237	3.75e-10	11	64150370	51874	0.8128	Crohn's disease || id:ieu-a-12	39.2411
rs11236797	A	C	0.180737	0.0120572	8.54e-51	11	76299649	51874	0.4444	Crohn's disease || id:ieu-a-12	224.699
rs34787213	T	C	-0.14973	0.0183059	2.85e-16	11	60799046	51874	0.1401	Crohn's disease || id:ieu-a-12	66.9014
rs7969592	G	A	-0.0731898	0.011991	1.04e-09	12	68579649	51874	0.4746	Crohn's disease || id:ieu-a-12	37.2555
rs10878302	A	T	0.15677	0.023765	4.2e-11	12	40669826	51874	0.92855	Crohn's disease || id:ieu-a-12	43.5161
rs28999107	T	G	0.0856594	0.0126539	1.29e-11	12	6493100	51874	0.4387	Crohn's disease || id:ieu-a-12	45.8249
rs76906269	G	A	0.394341	0.0370279	1.75e-26	12	40607709	51874	0.01883	Crohn's disease || id:ieu-a-12	113.419
rs9554587	G	A	-0.0951561	0.0146501	8.29e-11	13	100040654	51874	0.2242	Crohn's disease || id:ieu-a-12	42.1883
rs9594766	A	G	-0.0735547	0.0121434	1.39e-09	13	43040043	51874	0.5294	Crohn's disease || id:ieu-a-12	36.6894
rs1927681	A	T	0.0887872	0.0121244	2.42e-13	13	27558881	51874	0.443	Crohn's disease || id:ieu-a-12	53.6266
rs915286	A	G	0.066645	0.0119709	2.59e-08	13	40695992	51874	0.5488	Crohn's disease || id:ieu-a-12	30.9943
rs6561151	A	G	0.147148	0.0142318	4.68e-25	13	44484706	51874	0.2235	Crohn's disease || id:ieu-a-12	106.903
rs11159833	T	C	0.155227	0.0207601	7.59e-14	14	88476004	51874	0.08681	Crohn's disease || id:ieu-a-12	55.9082
rs1569328	T	C	-0.109215	0.0167191	6.47e-11	14	75741751	51874	0.1702	Crohn's disease || id:ieu-a-12	42.6716
rs72727394	T	C	0.103233	0.0149661	5.28e-12	15	38847022	51874	0.2007	Crohn's disease || id:ieu-a-12	47.5795
rs17293632	T	C	0.128384	0.0139602	3.7e-20	15	67442596	51874	0.2364	Crohn's disease || id:ieu-a-12	84.5743
rs6500315	G	A	0.145539	0.0146056	2.18e-23	16	50508101	51874	0.7753	Crohn's disease || id:ieu-a-12	99.2933
rs1646019	T	C	-0.111379	0.013383	8.62e-17	16	11359680	51874	0.303	Crohn's disease || id:ieu-a-12	69.2627
rs2270395	T	C	0.124328	0.0144786	8.93e-18	16	50846832	51874	0.7616	Crohn's disease || id:ieu-a-12	73.7369
rs11117431	G	A	-0.14927	0.0164404	1.09e-19	16	86015316	51874	0.1978	Crohn's disease || id:ieu-a-12	82.4366
rs7194886	T	C	-0.226986	0.0121749	1.42e-77	16	50725193	51874	0.4357	Crohn's disease || id:ieu-a-12	347.59
rs9889296	A	G	-0.143097	0.0137815	2.96e-25	17	32570547	51874	0.2723	Crohn's disease || id:ieu-a-12	107.812
rs4795397	G	A	0.132338	0.0120311	3.84e-28	17	38023745	51874	0.4713	Crohn's disease || id:ieu-a-12	120.993
rs12949918	C	T	-0.104177	0.0123587	3.47e-17	17	40526273	51874	0.4185	Crohn's disease || id:ieu-a-12	71.0556
rs1292053	G	A	0.0911854	0.0118917	1.75e-14	17	57963537	51874	0.442	Crohn's disease || id:ieu-a-12	58.798
rs3853824	C	T	0.0813612	0.0126283	1.17e-10	17	54880993	51874	0.6385	Crohn's disease || id:ieu-a-12	41.5093
rs2847293	T	A	-0.166911	0.0158476	6.14e-26	18	12782448	51874	0.8404	Crohn's disease || id:ieu-a-12	110.928
rs7236492	T	C	-0.0996611	0.017342	9.09e-09	18	77220616	51874	0.1537	Crohn's disease || id:ieu-a-12	33.0258
rs35164067	A	G	-0.143373	0.015563	3.19e-20	19	10525181	51874	0.2039	Crohn's disease || id:ieu-a-12	84.8688
rs17694108	A	G	0.0795895	0.0134523	3.29e-09	19	33731551	51874	0.2797	Crohn's disease || id:ieu-a-12	35.0041
rs640466	C	T	-0.0758092	0.0124963	1.31e-09	19	34670725	51874	0.3739	Crohn's disease || id:ieu-a-12	36.8028
rs2024092	A	G	0.147664	0.0143378	7.13e-25	19	1124031	51874	0.2162	Crohn's disease || id:ieu-a-12	106.068
rs516246	T	C	0.114576	0.0123121	1.33e-20	19	49206172	51874	0.4652	Crohn's disease || id:ieu-a-12	86.601
rs6111031	T	C	-0.282366	0.018121	9.61e-55	20	1682037	51874	0.1591	Crohn's disease || id:ieu-a-12	242.807
rs6074022	T	C	-0.0963211	0.0137745	2.7e-12	20	44740196	51874	0.7497	Crohn's disease || id:ieu-a-12	48.898
rs259964	G	A	-0.0713342	0.0119064	2.08e-09	20	57824309	51874	0.5414	Crohn's disease || id:ieu-a-12	35.8951
rs6062496	A	G	0.120078	0.0124099	3.82e-22	20	62329099	51874	0.5694	Crohn's disease || id:ieu-a-12	93.6247
rs1297258	T	C	-0.127246	0.0122169	2.11e-25	21	16806709	51874	0.4249	Crohn's disease || id:ieu-a-12	108.484
rs2284553	G	A	0.103192	0.0123247	5.63e-17	21	34776695	51874	0.5904	Crohn's disease || id:ieu-a-12	70.1034
rs8127691	C	T	-0.123357	0.0121887	4.48e-24	21	45614860	51874	0.6132	Crohn's disease || id:ieu-a-12	102.427
rs2413583	T	C	-0.210407	0.0168361	7.72e-36	22	39659773	51874	0.1654	Crohn's disease || id:ieu-a-12	156.184
rs140143	T	G	-0.126945	0.013562	7.95e-21	22	30173109	51874	0.3897	Crohn's disease || id:ieu-a-12	87.6161

## Sheet: Table S3
Supplementary Table 3:Detailed information of confounders-independent SNPs of UC
SNP	effect_allele.exposure	other_allele.exposure	beta.exposure	se.exposure	pval.exposure	samplesize.exposure	chr.exposure	pos.exposure	eaf.exposure	exposure	F
rs12132349	A	T	-0.166942	0.0143783	3.64e-31	47745	1	200875242	0.2809	Ulcerative colitis || id:ieu-a-970	134.808
rs3024493	A	C	0.226278	0.0163471	1.42e-43	47745	1	206943968	0.1572	Ulcerative colitis || id:ieu-a-970	191.603
rs111830527	A	G	-0.192324	0.0292804	5.09e-11	47745	1	22687173	0.05254	Ulcerative colitis || id:ieu-a-970	43.1433
rs7547569	C	T	-0.495701	0.0291648	8.71e-65	47745	1	67731368	0.06675	Ulcerative colitis || id:ieu-a-970	288.883
rs12103	C	T	-0.0995588	0.0162944	9.96e-10	47745	1	1247494	0.8166	Ulcerative colitis || id:ieu-a-970	37.3321
rs6426833	A	G	0.232387	0.0125836	3.77e-76	47745	1	20171860	0.536	Ulcerative colitis || id:ieu-a-970	341.047
rs4656958	G	A	0.0824158	0.0138702	2.82e-09	47745	1	160856964	0.6821	Ulcerative colitis || id:ieu-a-970	35.3066
rs1801274	G	A	-0.170896	0.012653	1.43e-41	47745	1	161479745	0.4958	Ulcerative colitis || id:ieu-a-970	182.422
rs7608910	G	A	0.127099	0.0126851	1.25e-23	47745	2	61204856	0.3909	Ulcerative colitis || id:ieu-a-970	100.391
rs1990760	T	C	-0.0855732	0.0134145	1.78e-10	47745	2	163124051	0.6085	Ulcerative colitis || id:ieu-a-970	40.6936
rs13430791	A	G	0.105886	0.0186614	1.39e-08	47745	2	43481013	0.1202	Ulcerative colitis || id:ieu-a-970	32.195
rs9941524	G	A	0.0977156	0.0127881	2.15e-14	47745	2	199499443	0.4559	Ulcerative colitis || id:ieu-a-970	58.3869
rs4973341	T	C	0.073473	0.0131405	2.25e-08	47745	2	228660362	0.6627	Ulcerative colitis || id:ieu-a-970	31.2631
rs10185424	G	T	-0.0965995	0.0125621	1.47e-14	47745	2	102662888	0.5396	Ulcerative colitis || id:ieu-a-970	59.1324
rs1517352	C	A	0.0777839	0.0129859	2.1e-09	47745	2	191931464	0.6048	Ulcerative colitis || id:ieu-a-970	35.8786
rs4676410	A	G	0.142022	0.0157426	1.85e-19	47745	2	241563739	0.2038	Ulcerative colitis || id:ieu-a-970	81.3876
rs13136827	C	T	-0.111814	0.0176452	2.35e-10	47745	4	123171318	0.1622	Ulcerative colitis || id:ieu-a-970	40.155
rs3774937	C	T	0.099276	0.0131621	4.61e-14	47745	4	103434253	0.3257	Ulcerative colitis || id:ieu-a-970	56.8903
rs56167332	A	C	0.141368	0.0131737	7.27e-27	47745	5	158827769	0.3375	Ulcerative colitis || id:ieu-a-970	115.156
rs36070529	A	G	-0.091704	0.0160211	1.04e-08	47745	5	158619835	0.1999	Ulcerative colitis || id:ieu-a-970	32.7636
rs4976646	C	T	0.0787748	0.0132165	2.52e-09	47745	5	176788570	0.3415	Ulcerative colitis || id:ieu-a-970	35.5256
rs3776414	G	T	0.0704798	0.0128464	4.1e-08	47745	5	10689562	0.3756	Ulcerative colitis || id:ieu-a-970	30.1
rs7711427	C	A	0.088938	0.0127983	3.67e-12	47745	5	40414886	0.613	Ulcerative colitis || id:ieu-a-970	48.2914
rs7738430	C	T	0.367964	0.0340763	3.51e-27	47745	6	31508836	0.02624	Ulcerative colitis || id:ieu-a-970	116.602
rs4947328	G	A	0.239455	0.038129	3.38e-10	47745	6	31561747	0.02366	Ulcerative colitis || id:ieu-a-970	39.44
rs9271858	G	A	0.122709	0.0129368	2.42e-21	47745	6	32595223	0.511	Ulcerative colitis || id:ieu-a-970	89.9703
rs9271255	T	C	-0.284959	0.013809	1.31e-94	47745	6	32580357	0.732	Ulcerative colitis || id:ieu-a-970	425.834
rs34659678	T	C	0.209947	0.0250948	5.95e-17	47745	6	111888540	0.05734	Ulcerative colitis || id:ieu-a-970	69.9926
rs6920220	A	G	0.146936	0.015222	4.78e-22	47745	6	138006504	0.2086	Ulcerative colitis || id:ieu-a-970	93.1779
rs1077773	A	G	0.0721282	0.012398	5.96e-09	47745	7	17442679	0.5238	Ulcerative colitis || id:ieu-a-970	33.846
rs12718244	A	G	0.0717762	0.0126545	1.41e-08	47745	7	50175654	0.4081	Ulcerative colitis || id:ieu-a-970	32.1715
rs2395022	C	A	-0.183896	0.029166	2.88e-10	47745	7	98750379	0.95885	Ulcerative colitis || id:ieu-a-970	39.7549
rs4728142	A	G	0.0969671	0.0126655	1.92e-14	47745	7	128573967	0.439	Ulcerative colitis || id:ieu-a-970	58.6144
rs76546301	A	G	0.26496	0.0410174	1.05e-10	47745	7	50498389	0.01822	Ulcerative colitis || id:ieu-a-970	41.7277
rs6466198	T	A	0.133923	0.0128457	1.9e-25	47745	7	107480126	0.386	Ulcerative colitis || id:ieu-a-970	108.691
rs13255292	T	C	-0.075463	0.0137225	3.82e-08	47745	8	129076573	0.3284	Ulcerative colitis || id:ieu-a-970	30.2414
rs4366152	C	T	0.120371	0.0135814	7.79e-19	47745	9	117564875	0.68	Ulcerative colitis || id:ieu-a-970	78.5515
rs10758669	A	C	-0.143218	0.0128828	1.04e-28	47745	9	4981602	0.6504	Ulcerative colitis || id:ieu-a-970	123.588
rs4743820	T	C	0.0809228	0.0137572	4.05e-09	47745	9	93928416	0.7019	Ulcerative colitis || id:ieu-a-970	34.6004
rs10748783	A	C	-0.164756	0.0126394	7.73e-39	47745	10	101285872	0.5237	Ulcerative colitis || id:ieu-a-970	169.914
rs2497318	T	C	-0.0714375	0.0125164	1.15e-08	47745	10	94432000	0.4504	Ulcerative colitis || id:ieu-a-970	32.5757
rs4747886	T	C	0.0738479	0.0128701	9.58e-09	47745	10	6176166	0.4081	Ulcerative colitis || id:ieu-a-970	32.924
rs59418206	A	G	0.0735513	0.012978	1.45e-08	47745	10	35331624	0.3508	Ulcerative colitis || id:ieu-a-970	32.1192
rs10761659	G	A	0.117315	0.0126238	1.5e-20	47745	10	64445564	0.5399	Ulcerative colitis || id:ieu-a-970	86.3628
rs12796489	A	C	-0.67649	0.0559623	1.22e-33	47745	11	3059360	0.02286	Ulcerative colitis || id:ieu-a-970	146.127
rs61893460	A	G	0.121119	0.0125424	4.6e-22	47745	11	76291154	0.4447	Ulcerative colitis || id:ieu-a-970	93.2531
rs11229555	T	G	-0.0823351	0.0144507	1.21e-08	47745	11	58408687	0.2515	Ulcerative colitis || id:ieu-a-970	32.4633
rs11230563	T	C	-0.0750666	0.0133556	1.9e-08	47745	11	60776209	0.348	Ulcerative colitis || id:ieu-a-970	31.5912
rs661054	G	A	-0.124858	0.0135529	3.18e-20	47745	11	114430410	0.3408	Ulcerative colitis || id:ieu-a-970	84.8728
rs483905	A	G	0.0849927	0.0135107	3.16e-10	47745	11	96023427	0.289	Ulcerative colitis || id:ieu-a-970	39.5738
rs12318183	A	C	0.162178	0.0126604	1.44e-37	47745	12	68503836	0.3854	Ulcerative colitis || id:ieu-a-970	164.093
rs76904798	T	C	0.104624	0.0176013	2.78e-09	47745	12	40614434	0.1368	Ulcerative colitis || id:ieu-a-970	35.3324
rs941823	C	T	0.108669	0.0146906	1.39e-13	47745	13	41013977	0.7509	Ulcerative colitis || id:ieu-a-970	54.7183
rs1927681	A	T	-0.47866	0.0126594	1e-200	47745	13	27558881	0.443	Ulcerative colitis || id:ieu-a-970	1429.64
rs55808324	A	G	0.127209	0.021035	1.47e-09	47745	14	88444752	0.09318	Ulcerative colitis || id:ieu-a-970	36.5722
rs7404095	C	T	0.0717686	0.0126826	1.52e-08	47745	16	23864590	0.5796	Ulcerative colitis || id:ieu-a-970	32.0223
rs79045992	A	G	0.118093	0.02083	1.43e-08	47745	16	68518992	0.1033	Ulcerative colitis || id:ieu-a-970	32.1418
rs11641184	A	C	0.0780232	0.0124939	4.24e-10	47745	16	11704651	0.4762	Ulcerative colitis || id:ieu-a-970	38.9988
rs4795397	G	A	0.139853	0.012577	1.01e-28	47745	17	38023745	0.4713	Ulcerative colitis || id:ieu-a-970	123.649
rs9891119	C	A	-0.0895467	0.0133101	1.72e-11	47745	17	40507980	0.3536	Ulcerative colitis || id:ieu-a-970	45.2623
rs17780256	C	A	-0.115389	0.0160316	6.13e-13	47745	17	70642923	0.1927	Ulcerative colitis || id:ieu-a-970	51.8054
rs7240004	G	A	-0.0823655	0.0130179	2.5e-10	47745	18	46395022	0.3795	Ulcerative colitis || id:ieu-a-970	40.0321
rs8096327	G	A	0.093806	0.0127914	2.24e-13	47745	18	12887750	0.3839	Ulcerative colitis || id:ieu-a-970	53.7805
rs17694108	A	G	0.0958444	0.0139396	6.17e-12	47745	19	33731551	0.2797	Ulcerative colitis || id:ieu-a-970	47.2751
rs11083840	G	T	0.0691316	0.0125262	3.41e-08	47745	19	47119910	0.4025	Ulcerative colitis || id:ieu-a-970	30.4589
rs6111031	T	C	-0.260863	0.0190685	1.33e-42	47745	20	1682037	0.1591	Ulcerative colitis || id:ieu-a-970	187.151
rs913678	C	T	-0.0757579	0.013301	1.23e-08	47745	20	48955424	0.3293	Ulcerative colitis || id:ieu-a-970	32.4405
rs4812833	A	G	0.103346	0.0125571	1.87e-16	47745	20	43068996	0.5188	Ulcerative colitis || id:ieu-a-970	67.7343
rs1297256	T	C	-0.10106	0.0127351	2.1e-15	47745	21	16805676	0.4249	Ulcerative colitis || id:ieu-a-970	62.9729
rs4456788	A	G	-0.102758	0.0127344	7.07e-16	47745	21	45616324	0.6106	Ulcerative colitis || id:ieu-a-970	65.114
rs2836883	A	G	-0.227134	0.0147424	1.47e-53	47745	21	40466744	0.2728	Ulcerative colitis || id:ieu-a-970	237.371
rs9611131	C	T	-0.142696	0.0181548	3.84e-15	47745	22	39662480	0.1477	Ulcerative colitis || id:ieu-a-970	61.779
rs140143	T	G	-0.129716	0.0143011	1.19e-19	47745	22	30173109	0.3897	Ulcerative colitis || id:ieu-a-970	82.2713

## Sheet: Table S4
Supplementary Table 4:Detailed information of confounders-independent SNPs of RA
SNP	effect_allele.exposure	other_allele.exposure	beta.exposure	se.exposure	pval.exposure	pos.exposure	chr.exposure	samplesize.exposure	eaf.exposure	exposure	F
rs6679677	A	C	0.0031445	0.000363306	4.9e-18	114303808	1	462933	0.100758	Non-cancer illness code, self-reported: rheumatoid arthritis || id:ukb-b-9125	74.9131
rs7731626	A	G	-0.00151568	0.000226065	2e-11	55444683	5	462933	0.375383	Non-cancer illness code, self-reported: rheumatoid arthritis || id:ukb-b-9125	44.9519
rs35175534	C	A	0.00757024	0.00034755	3.5e-105	32530029	6	462933	0.14	Non-cancer illness code, self-reported: rheumatoid arthritis || id:ukb-b-9125	474.444
rs9265076	T	C	0.00208702	0.000260358	1.1e-15	31286693	6	462933	0.379807	Non-cancer illness code, self-reported: rheumatoid arthritis || id:ukb-b-9125	64.2557
rs7760841	T	C	0.00831065	0.00029738	7.29e-172	32574868	6	462933	0.173176	Non-cancer illness code, self-reported: rheumatoid arthritis || id:ukb-b-9125	780.992
rs185320691	C	G	0.00763133	0.00039696	2.3e-82	32490292	6	462933	0.104193	Non-cancer illness code, self-reported: rheumatoid arthritis || id:ukb-b-9125	369.579

## Sheet: Table S5
Supplementary Table 5:Detailed information of confounders-independent SNPs of SLE
SNP	effect_allele.exposure	other_allele.exposure	beta.exposure	se.exposure	pval.exposure	pos.exposure	chr.exposure	samplesize.exposure	eaf.exposure	exposure	F
rs6679677	A	C	0.336472	0.0464854	4.55e-13	114303808	1	14267	NA	Systemic lupus erythematosus || id:ebi-a-GCST003156	52.392
rs4661543	G	T	0.274437	0.0423755	9.4e-11	15229101	1	14267	NA	Systemic lupus erythematosus || id:ebi-a-GCST003156	41.9426
rs10912578	G	A	-0.24686	0.0309918	1.65e-15	173251856	1	14267	NA	Systemic lupus erythematosus || id:ebi-a-GCST003156	63.4465
rs17849501	T	C	0.81093	0.0498642	1.81e-59	183542323	1	14267	NA	Systemic lupus erythematosus || id:ebi-a-GCST003156	264.478
rs4916215	T	C	0.223144	0.0339693	5.07e-11	173314540	1	14267	NA	Systemic lupus erythematosus || id:ebi-a-GCST003156	43.1516
rs12094036	C	T	-0.328504	0.0578595	1.37e-08	183558174	1	14267	NA	Systemic lupus erythematosus || id:ebi-a-GCST003156	32.2353
rs13019891	T	G	-0.562119	0.0290336	1.65e-83	113829869	2	14267	NA	Systemic lupus erythematosus || id:ebi-a-GCST003156	374.848
rs2573219	C	A	0.587787	0.0429292	1.13e-42	233288667	2	14267	NA	Systemic lupus erythematosus || id:ebi-a-GCST003156	187.471
rs268124	T	C	0.18633	0.0323703	8.6e-09	65654364	2	14267	NA	Systemic lupus erythematosus || id:ebi-a-GCST003156	33.1339
rs2459611	T	C	0.261365	0.045245	7.62e-09	191939187	2	14267	NA	Systemic lupus erythematosus || id:ebi-a-GCST003156	33.3698
rs4274624	T	C	-0.559616	0.0326791	9.73e-66	191958656	2	14267	NA	Systemic lupus erythematosus || id:ebi-a-GCST003156	293.251
rs10048743	T	G	-0.231112	0.0412056	2.04e-08	213890232	2	14267	NA	Systemic lupus erythematosus || id:ebi-a-GCST003156	31.4581
rs34703115	C	T	-0.616186	0.104778	4.08e-09	40282854	2	14267	NA	Systemic lupus erythematosus || id:ebi-a-GCST003156	34.5847
rs1464446	T	G	-0.328504	0.0401497	2.79e-16	146601295	3	14267	NA	Systemic lupus erythematosus || id:ebi-a-GCST003156	66.9448
rs9852014	G	A	0.620577	0.0492727	2.26e-36	129084581	3	14267	NA	Systemic lupus erythematosus || id:ebi-a-GCST003156	158.628
rs13136219	T	C	-0.174353	0.027787	3.5e-10	102743687	4	14267	NA	Systemic lupus erythematosus || id:ebi-a-GCST003156	39.3709
rs1078324	A	C	-0.71335	0.0781665	7.11e-20	149202268	5	14267	NA	Systemic lupus erythematosus || id:ebi-a-GCST003156	83.2845
rs4388254	T	C	0.378436	0.0603977	3.71e-10	133428601	5	14267	NA	Systemic lupus erythematosus || id:ebi-a-GCST003156	39.2594
rs2431697	C	T	-0.223144	0.0292964	2.6e-14	159879978	5	14267	NA	Systemic lupus erythematosus || id:ebi-a-GCST003156	58.0152
rs6889239	C	T	0.277632	0.03174	2.19e-18	150457771	5	14267	NA	Systemic lupus erythematosus || id:ebi-a-GCST003156	76.5112
rs9274357	T	C	0.457425	0.0351961	1.28e-38	32632457	6	14267	NA	Systemic lupus erythematosus || id:ebi-a-GCST003156	168.908
rs7768653	T	C	-0.207014	0.0296891	3.11e-12	106574794	6	14267	NA	Systemic lupus erythematosus || id:ebi-a-GCST003156	48.6189
rs12524498	T	G	-0.673345	0.120793	2.48e-08	31444187	6	14267	NA	Systemic lupus erythematosus || id:ebi-a-GCST003156	31.0736
rs58721818	T	C	0.65752	0.0755941	3.38e-18	138243739	6	14267	NA	Systemic lupus erythematosus || id:ebi-a-GCST003156	75.6558
rs150180633	T	C	0.928219	0.0689573	2.66e-41	31010047	6	14267	NA	Systemic lupus erythematosus || id:ebi-a-GCST003156	181.193
rs28361029	A	G	-0.385662	0.0613604	3.27e-10	31220203	6	14267	NA	Systemic lupus erythematosus || id:ebi-a-GCST003156	39.5037
rs35000415	T	C	0.587787	0.041539	1.86e-45	128585616	7	14267	NA	Systemic lupus erythematosus || id:ebi-a-GCST003156	200.229
rs7823055	T	G	-0.350657	0.0286208	1.64e-34	55511676	8	14267	NA	Systemic lupus erythematosus || id:ebi-a-GCST003156	150.107
rs7899626	T	C	0.182322	0.0332532	4.19e-08	63825561	10	14267	NA	Systemic lupus erythematosus || id:ebi-a-GCST003156	30.0615
rs7097397	A	G	-0.18633	0.0287118	8.6e-11	50025396	10	14267	NA	Systemic lupus erythematosus || id:ebi-a-GCST003156	42.1158
rs58688157	G	A	-0.223144	0.0335647	2.97e-11	625085	11	14267	NA	Systemic lupus erythematosus || id:ebi-a-GCST003156	44.1982
rs353608	G	A	0.18633	0.0280198	2.93e-11	35101738	11	14267	NA	Systemic lupus erythematosus || id:ebi-a-GCST003156	44.2217
rs73050535	T	C	-0.71335	0.124134	9.11e-09	5012503	12	14267	NA	Systemic lupus erythematosus || id:ebi-a-GCST003156	33.0236
rs1143679	A	G	0.582216	0.0399866	5.03e-48	31276811	16	14267	NA	Systemic lupus erythematosus || id:ebi-a-GCST003156	212.002
rs28834423	C	G	0.457425	0.0365295	5.65e-36	31351259	16	14267	NA	Systemic lupus erythematosus || id:ebi-a-GCST003156	156.802
rs13332649	G	A	-0.314711	0.0375683	5.43e-17	85966683	16	14267	NA	Systemic lupus erythematosus || id:ebi-a-GCST003156	70.1747
rs143123127	A	G	0.470004	0.0840342	2.23e-08	38007190	17	14267	NA	Systemic lupus erythematosus || id:ebi-a-GCST003156	31.2817
rs35251378	A	G	-0.235722	0.0324266	3.61e-13	10459969	19	14267	NA	Systemic lupus erythematosus || id:ebi-a-GCST003156	52.8442
rs3747093	A	G	0.262364	0.0345055	2.88e-14	21984379	22	14267	NA	Systemic lupus erythematosus || id:ebi-a-GCST003156	57.8138

## Sheet: Table S6
Supplementary Table 6:Detailed information of confounders-independent SNPs of PSO
SNP	effect_allele.exposure	other_allele.exposure	beta.exposure	se.exposure	pval.exposure	pos.exposure	samplesize.exposure	chr.exposure	eaf.exposure	exposure	F
rs11581607	A	G	-0.00258652	0.000442884	5.2e-09	67707690	462933	1	0.066756	Non-cancer illness code, self-reported: psoriasis || id:ukb-b-10537	34.1076
rs4112787	T	C	0.00164731	0.000233284	1.6e-12	152551325	462933	1	0.658527	Non-cancer illness code, self-reported: psoriasis || id:ukb-b-10537	49.8633
rs842636	A	G	-0.0013276	0.00022268	2.5e-09	61091950	462933	2	0.435424	Non-cancer illness code, self-reported: psoriasis || id:ukb-b-10537	35.5445
rs2111485	G	A	0.00138038	0.000226111	1e-09	163110536	462933	2	0.606734	Non-cancer illness code, self-reported: psoriasis || id:ukb-b-10537	37.2695
rs848	C	A	0.00179998	0.000285251	2.8e-10	131996500	462933	5	0.816194	Non-cancer illness code, self-reported: psoriasis || id:ukb-b-10537	39.8181
rs12188300	T	A	0.00512622	0.000379811	1.6e-41	158829527	462933	5	0.093472	Non-cancer illness code, self-reported: psoriasis || id:ukb-b-10537	182.163
rs12189871	T	C	0.0213637	0.000384355	1e-200	31251924	462933	6	0.090526	Non-cancer illness code, self-reported: psoriasis || id:ukb-b-10537	3089.5
rs28367705	A	G	0.00701345	0.0004472	2e-55	31284635	462933	6	0.110929	Non-cancer illness code, self-reported: psoriasis || id:ukb-b-10537	245.957
rs9277937	C	T	0.00285115	0.000375617	3.2e-14	33184894	462933	6	0.096319	Non-cancer illness code, self-reported: psoriasis || id:ukb-b-10537	57.6169
rs33980500	T	C	0.00280706	0.000419981	2.3e-11	111913262	462933	6	0.074392	Non-cancer illness code, self-reported: psoriasis || id:ukb-b-10537	44.6729
rs582757	T	C	-0.00137827	0.000247418	2.5e-08	138197824	462933	6	0.726237	Non-cancer illness code, self-reported: psoriasis || id:ukb-b-10537	31.0317
rs9265203	T	G	0.00622853	0.000252624	3.2e-134	31289825	462933	6	0.452948	Non-cancer illness code, self-reported: psoriasis || id:ukb-b-10537	607.886
rs13191494	C	G	0.00435168	0.000394465	2.7e-28	32586432	462933	6	0.100222	Non-cancer illness code, self-reported: psoriasis || id:ukb-b-10537	121.702
rs11795343	C	T	-0.00144443	0.000226388	1.8e-10	32523737	462933	9	0.401328	Non-cancer illness code, self-reported: psoriasis || id:ukb-b-10537	40.7086
rs7951925	G	A	-0.00127836	0.000229137	2.4e-08	128379964	462933	11	0.368627	Non-cancer illness code, self-reported: psoriasis || id:ukb-b-10537	31.1255
rs8016947	G	T	0.00161674	0.000222823	4e-13	35832666	462933	14	0.561824	Non-cancer illness code, self-reported: psoriasis || id:ukb-b-10537	52.6454
rs28998802	A	G	0.00186972	0.000322335	6.6e-09	26124908	462933	17	0.140482	Non-cancer illness code, self-reported: psoriasis || id:ukb-b-10537	33.6464
rs11085725	T	C	-0.00166753	0.000243626	7.7e-12	10462513	462933	19	0.292402	Non-cancer illness code, self-reported: psoriasis || id:ukb-b-10537	46.849
rs632376	G	A	-0.00131604	0.00022408	4.3e-09	48520610	462933	20	0.41992	Non-cancer illness code, self-reported: psoriasis || id:ukb-b-10537	34.4931

## Sheet: Table S7
Supplementary Table 7:Detailed information of confounders-independent SNPs of MS
SNP	effect_allele.exposure	other_allele.exposure	beta.exposure	se.exposure	pval.exposure	chr.exposure	pos.exposure	samplesize.exposure	eaf.exposure	exposure	F
rs10801908	T	C	-0.21495	0.0263631	3.54e-16	1	117090493	115803	NA	|| id:ieu-b-18	66.4786
rs59655222	C	T	-0.123191	0.0186277	3.76e-11	1	200875897	115803	NA	|| id:ieu-b-18	43.736
rs478093	G	A	0.105138	0.0179039	4.3e-09	1	120255126	115803	NA	|| id:ieu-b-18	34.4845
rs74449127	G	A	-0.196964	0.0255798	1.36e-14	1	101290432	115803	NA	|| id:ieu-b-18	59.2897
rs6670198	C	T	-0.145026	0.0176423	2.03e-16	1	2520527	115803	NA	|| id:ieu-b-18	67.5743
rs2317231	T	G	-0.100569	0.0167449	1.9e-09	1	157686337	115803	NA	|| id:ieu-b-18	36.0714
rs35486093	G	A	0.179486	0.0280638	1.6e-10	1	85729820	115803	NA	|| id:ieu-b-18	40.9042
rs11809700	T	C	0.144448	0.0183508	3.51e-15	1	93152635	115803	NA	|| id:ieu-b-18	61.9602
rs35540610	C	T	0.135143	0.0193517	2.88e-12	2	231121829	115803	NA	|| id:ieu-b-18	48.7696
rs1177228	G	A	0.107418	0.0186591	8.57e-09	2	61242410	115803	NA	|| id:ieu-b-18	33.1415
rs7592560	A	G	0.10409	0.016508	2.87e-10	2	68647001	115803	NA	|| id:ieu-b-18	39.7584
rs12478539	C	G	-0.123191	0.0186905	4.37e-11	2	43355324	115803	NA	|| id:ieu-b-18	43.4426
rs12612620	A	G	0.211833	0.036063	4.26e-09	2	112488876	115803	NA	|| id:ieu-b-18	34.5035
rs1014486	C	T	0.10508	0.016368	1.36e-10	3	159691112	115803	NA	|| id:ieu-b-18	41.2144
rs6763437	A	G	-0.779141	0.132145	3.72e-09	3	119145390	115803	NA	|| id:ieu-b-18	34.7641
rs2681424	C	T	-0.121155	0.0165779	2.71e-13	3	121769522	115803	NA	|| id:ieu-b-18	53.4101
rs13327021	T	C	0.115186	0.0171219	1.73e-11	3	27783015	115803	NA	|| id:ieu-b-18	45.258
rs4325907	T	C	-0.099268	0.0168311	3.68e-09	3	101749022	115803	NA	|| id:ieu-b-18	34.7851
rs438613	C	T	0.138021	0.0166057	9.43e-17	3	28072086	115803	NA	|| id:ieu-b-18	69.0838
rs9992763	T	G	-0.0900341	0.0164612	4.51e-08	4	109058718	115803	NA	|| id:ieu-b-18	29.9151
rs10063294	A	G	-0.0990472	0.0162642	1.13e-09	5	35877505	115803	NA	|| id:ieu-b-18	37.0868
rs11749040	A	G	0.196745	0.0233464	3.54e-17	5	40396425	115803	NA	|| id:ieu-b-18	71.0179
rs9393975	A	T	-0.766351	0.0431552	1.49e-70	6	29802217	115803	NA	|| id:ieu-b-18	315.347
rs743771	A	C	-0.0993927	0.0162027	8.55e-10	6	32976909	115803	NA	|| id:ieu-b-18	37.63
rs72928038	A	G	0.160521	0.0247614	9.01e-11	6	90976768	115803	NA	|| id:ieu-b-18	42.0255
rs1738074	C	T	0.113729	0.0167056	9.91e-12	6	159465977	115803	NA	|| id:ieu-b-18	46.3466
rs4896153	A	T	-0.138343	0.0187589	1.65e-13	6	135833463	115803	NA	|| id:ieu-b-18	54.3876
rs4947255	T	C	-0.552217	0.0555038	2.54e-23	6	32207483	115803	NA	|| id:ieu-b-18	98.9861
rs114872782	T	C	-2.45044	0.255159	7.72e-22	6	32241452	115803	NA	|| id:ieu-b-18	92.2288
rs62420820	A	G	0.137237	0.0187505	2.5e-13	6	137438057	115803	NA	|| id:ieu-b-18	53.5694
rs58546351	G	A	-1.89446	0.0531758	1e-200	6	32483611	115803	NA	|| id:ieu-b-18	1269.24
rs354033	A	G	-0.107957	0.0189431	1.21e-08	7	149289464	115803	NA	|| id:ieu-b-18	32.4788
rs55970742	T	C	-0.100373	0.017899	2.05e-08	7	2441337	115803	NA	|| id:ieu-b-18	31.4468
rs6990534	G	A	0.10714	0.018154	3.6e-09	8	128814091	115803	NA	|| id:ieu-b-18	34.8304
rs28703878	G	A	0.133646	0.0214335	4.51e-10	8	79417222	115803	NA	|| id:ieu-b-18	38.88
rs7855251	C	T	-0.110109	0.0200898	4.23e-08	9	100868189	115803	NA	|| id:ieu-b-18	30.0396
rs1250551	T	G	0.115748	0.0173687	2.66e-11	10	81059335	115803	NA	|| id:ieu-b-18	44.4112
rs11256593	T	C	0.186314	0.0173516	6.78e-27	10	6117322	115803	NA	|| id:ieu-b-18	115.295
rs56232455	A	G	0.15841	0.0281246	1.78e-08	11	321235	115803	NA	|| id:ieu-b-18	31.7243
rs12365699	A	G	-0.143754	0.0228493	3.15e-10	11	118743286	115803	NA	|| id:ieu-b-18	39.5817
rs4939490	G	C	0.136627	0.0174104	4.25e-15	11	60793651	115803	NA	|| id:ieu-b-18	61.5823
rs701006	G	A	0.113864	0.0168357	1.35e-11	12	58106836	115803	NA	|| id:ieu-b-18	45.7415
rs1860545	A	G	0.116534	0.0170311	7.79e-12	12	6446777	115803	NA	|| id:ieu-b-18	46.8188
rs9591325	C	T	-0.212366	0.0339891	4.16e-10	13	50811220	115803	NA	|| id:ieu-b-18	39.0383
rs17124032	A	G	-0.216803	0.0316224	7.08e-12	14	88546009	115803	NA	|| id:ieu-b-18	47.0047
rs34695601	C	T	-0.109482	0.0197905	3.16e-08	14	76014298	115803	NA	|| id:ieu-b-18	30.6036
rs12434551	T	A	-0.103909	0.0162992	1.83e-10	14	69253364	115803	NA	|| id:ieu-b-18	40.6419
rs6496663	C	A	0.100594	0.0181091	2.78e-08	15	90887584	115803	NA	|| id:ieu-b-18	30.8568
rs35703946	A	G	-0.172524	0.02874	1.94e-09	16	86021505	115803	NA	|| id:ieu-b-18	36.0351
rs7190580	G	A	-0.0980337	0.0179402	4.64e-08	16	11403470	115803	NA	|| id:ieu-b-18	29.8604
rs415759	C	T	0.118784	0.0217558	4.76e-08	16	1066917	115803	NA	|| id:ieu-b-18	29.8103
rs7200146	T	G	-0.170788	0.0169488	7e-24	16	11213449	115803	NA	|| id:ieu-b-18	101.54
rs12925972	C	T	0.0945826	0.0170812	3.07e-08	16	79111297	115803	NA	|| id:ieu-b-18	30.661
rs1026916	G	A	-0.129653	0.0174305	1.02e-13	17	40529835	115803	NA	|| id:ieu-b-18	55.3281
rs2150879	A	G	-0.103549	0.0164769	3.29e-10	17	57859210	115803	NA	|| id:ieu-b-18	39.4949
rs9955954	G	A	-0.110038	0.0194511	1.54e-08	18	56348044	115803	NA	|| id:ieu-b-18	32.0035
rs1077667	T	C	-0.151862	0.021225	8.37e-13	19	6668972	115803	NA	|| id:ieu-b-18	51.1921
rs11666263	G	A	-0.102827	0.0180385	1.2e-08	19	10590684	115803	NA	|| id:ieu-b-18	32.4948
rs1465697	T	C	0.124317	0.0187656	3.48e-11	19	49837246	115803	NA	|| id:ieu-b-18	43.887
rs6032662	T	C	-0.133831	0.0183292	2.85e-13	20	44734310	115803	NA	|| id:ieu-b-18	53.3122
rs2248461	A	G	-0.108142	0.0174165	5.33e-10	20	52792202	115803	NA	|| id:ieu-b-18	38.5538
rs9610458	T	C	0.114221	0.0165102	4.57e-12	22	22205353	115803	NA	|| id:ieu-b-18	47.8616
rs140522	C	T	-0.110596	0.017536	2.85e-10	22	50971266	115803	NA	|| id:ieu-b-18	39.7757

## Sheet: Table S8
Supplementary Table 8: MR Estimates from ADs to sarcopenia-related traits
Exposure (ADs)	Outcome (Sarcopenia-related traits)	SNP Outliers (N)	No. of Finnal SNP	Method																									MR-Egger intercept p value	Cochran’s Q statistic P value for heterogeneity(IVW)	Cochran’s Q
				IVW					MR-Egger					Weighted median					Maximum likelihood					Penalised weighted median
				beta	se	Lower 95%CI	Upper 95CI	p	beta	se	Lower 95%CI	Upper 95CI	p	beta	se	Lower 95%CI	Upper 95CI	p	beta	se	Lower 95%CI	Upper 95CI	p	beta	se	Lower 95%CI	Upper 95CI	p
CD	Left Hand grip strength	rs2227551,rs3129871,rs34592089,rs438475,rs6111031,rs6679677,rs77981966 (7)	94	-0.003	0.002	-0.00692	0.00092	0.096	-0.001	0.005	-0.0108	0.0088	0.878	-0.0003	0.002	-0.00422	0.00362	0.886	-0.003	0.001	-0.00496	-0.00104	0.019	-0.0001	0.002	-0.00402	0.00382	0.956	0.615	1.03e-07	181.852
CD	Right Hand grip strength	rs3129871,rs34592089,rs438475,rs77981966,rs915286,rs9594766 (6)	95	-0.002	0.002	-0.00592	0.00192	0.203	-0.002	0.004	-0.00984	0.00584	0.6512	-0.0005	0.002	-0.00442	0.00342	0.825	-0.002	0.001	-0.00396	-4e-05	0.087	0.0004	0.002	-0.00352	0.00432	0.829	0.979	2.97208e-06	169.522
CD	Whole body fat-free mass	rs1250573,rs12949918,rs1297258,rs516246,rs7236492,rs79980175,rs9594766 (7)	94	-0.005	0.001	-0.007	-0.003	0.001	-0.006	0.004	-0.01384	0.00184	0.17	-0.004	0.002	-0.00792	-8E-05	0.015	-0.005	0.001	-0.00696	-0.00304	1.30E-06	-0.004	0.002	-0.00792	-8E-05	0.019	0.88	9.56E-12	215.695
CD	Left Leg fat-free mass	rs11159833,rs12949918,rs1297258,rs34592089,rs3853824,rs7236492,rs79980175(7)	94	-0.006	0.002	-0.010	-0.002	1.84E-04	-0.01	0.004	-0.01784	-0.00216	0.027	-0.007	0.002	-0.01092	-0.00308	1.95E-04	-0.006	0.001	-0.00796	-0.00404	6.09E-08	-0.007	0.002	-0.01092	-0.00308	9.51E-05	0.384	1.19E-09	198.686
CD	Right Leg fat-free mass	rs12949918,rs1297258,rs2641348,rs34592089,rs3853824,rs7236492,rs79980175 (7)	94	-0.006	0.002	-0.010	-0.002	2.03E-04	-0.01	0.004	-0.01784	-0.00216	0.027	-0.007	0.002	-0.01092	-0.00308	4.56E-04	-0.006	0.001	-0.00796	-0.00404	4.98E-08	-0.007	0.002	-0.01092	-0.00308	4.82E-04	0.385	2.34E-10	204.544
CD	Left Arm fat-free mass	rs1250573,rs1297258,rs3853824,rs516246,rs79980175,rs9594766 (6)	95	-0.005	0.002	-0.009	-0.001	0.005	-0.007	0.004	-0.01484	0.00084	0.122	-0.006	0.002	-0.00992	-0.00208	0.002	-0.005	0.001	-0.00696	-0.00304	4.50E-05	-0.006	0.002	-0.00992	-0.00208	6.30E-04	0.599	1.53E-10	207.515
CD	Right Arm fat-free mass	rs1250573,rs3853824,rs516246,rs79980175,rs9594766 (5)	96	-0.005	0.002	-0.009	-0.001	0.001	-0.007	0.004	-0.01484	0.00084	0.104	-0.007	0.002	-0.01092	-0.00308	2.58E-04	-0.006	0.001	-0.00796	-0.00404	9.67E-07	-0.006	0.002	-0.00992	-0.00208	7.72E-04	0.656	8.59E-13	226.844
CD	Walking pace	rs34592089 (1)	100	-0.001	0.002	-0.005	0.003	0.616	0.006	0.004	-0.00184	0.01384	0.17	0.001	0.002	-0.00292	0.00492	0.732	-0.001	0.001	-0.00296	0.00096	0.433	0.001	0.002	-0.00292	0.00492	0.701	0.092	7.93E-14	240.83
UC	Left Hand grip strength	rs13430791,rs1801274,rs4947328,rs6111031,rs913678,rs9271255 (6)	64	-0.001	0.002	-0.005	0.003	0.5148	0.001	0.005	-0.0088	0.0108	0.917	0.003	0.002	-0.00092	0.00692	0.259	-0.001	0.002	-0.00492	0.00292	0.418	0.003	0.003	-0.00288	0.00888	0.252	0.681	0.005	95.628
UC	Right Hand grip strength	rs10185424,rs1801274,rs4728142,rs4947328,rs913678,rs9271255 (6)	64	-0.0001	0.002	-0.004	0.004	0.962	-0.001	0.005	-0.0108	0.0088	0.775	0.001	0.003	-0.00488	0.00688	0.805	-0.0001	0.002	-0.00402	0.00382	0.951	0.001	0.003	-0.00488	0.00688	0.751	0.769	0.0006	105.5
UC	Whole body fat-free mass	rs11229555,rs1297256,rs4743820,rs9891119 (4)	66	-0.003	0.002	-0.007	0.001	0.092	0.001	0.005	-0.0088	0.0108	0.862	-0.001	0.002	-0.00492	0.00292	0.759	-0.003	0.001	-0.00496	-0.00104	0.009	9.70E-07	0.002	-0.00391903	0.00392097	0.999	0.312	5.15E-09	152.67
UC	Left Leg fat-free mass	rs111830527,rs11229555,rs1297256,rs4743820,rs9891119 (5)	65	-0.003	0.002	-0.007	0.001	0.122	2.60E-05	0.005	-0.009774	0.009826	0.995	-0.001	0.002	-0.00492	0.00292	0.528	-0.003	0.001	-0.00496	-0.00104	0.021	-0.001	0.002	-0.00492	0.00292	0.605	0.450	1.26E-07	140.22
UC	Right Leg fat-free mass	rs111830527,rs11229555,rs1297256,rs4812833,rs9891119 (5)	65	-0.002	0.002	-0.006	0.002	0.462	9.09E-05	0.005	-0.0097091	0.0098909	0.985	-0.025	0.002	-0.02892	-0.02108	0.298	-0.002	0.001	-0.00396	-4E-05	0.251	-0.002	0.002	-0.00592	0.00192	0.282	0.705	4.48E-10	160.734
UC	Left Arm fat-free mass	rs1297256,rs4743820,rs4812833 (3)	67	-0.004	0.002	-0.008	0.000	0.018	-0.001	0.004	-0.00884	0.00684	0.832	-0.0003	0.002	-0.00422	0.00362	0.866	-0.004	0.001	-0.00596	-0.00204	0.001	-0.0001	0.002	-0.00402	0.00382	0.957	0.362	6.80E-07	137.036
UC	Right Arm fat-free mass	rs1297256,rs4743820 (2)	68	-0.005	0.002	-0.009	-0.001	0.017	0.0002	0.004	-0.00764	0.00804	0.962	-0.002	0.002	-0.00592	0.00192	0.402	-0.004	0.001	-0.00596	-0.00204	0.0003	-0.002	0.002	-0.00592	0.00192	0.468	0.227	3.72E-09	156.754
UC	Walking pace	N/A	70	0.003	0.002	-0.001	0.007	0.091	0.001	0.004	-0.00684	0.00884	0.869	0.002	0.002	-0.00192	0.00592	0.385	0.003	0.001	0.00104	0.00496	0.028	0.003	0.002	-0.00092	0.00692	0.195	0.529	0.0006	113.11
RA	Left Hand grip strength	NA	6	-2.06	0.159	-2.372	-1.748	2.89E-38	-2.086	0.453	-2.97388	-1.19812	0.001	-2.106	0.201	-2.49996	-1.71204	1.33E-25	-2.071	0.166	-2.39636	-1.74564	2.57E-35	-2.115	0.194	-2.49524	-1.73476	1.79E-27	0.948	0.066	10.33
RA	Right Hand grip strength	NA	6	-2.311	0.247	-2.795	-1.827	1.09E-20	-2.7	0.431	-3.54476	-1.85524	0.003	-2.421	0.197	-2.80712	-2.03488	1.47E-34	-2.325	0.169	-2.65624	-1.99376	5.13E-43	-2.435	0.191	-2.80936	-2.06064	5.10E-37	0.336	0.033	12.07
RA	Whole body fat-free mass	rs9265076 (1)	5	-0.842	0.135	-1.107	-0.577	4.70E-10	-0.734	0.27	-1.2632	-0.2048	0.073	-0.829	0.151	-1.12496	-0.53304	3.64E-08	-0.844	0.136	-1.11056	-0.57744	6.97E-10	-0.829	0.161	-1.14456	-0.51344	2.83E-07	0.669	0.466	3.577
RA	Left Leg fat-free mass	rs9265076 (1)	5	-0.666	0.142	-0.944	-0.388	2.67E-06	-0.399	0.39	-1.1634	1.561	0.382	-0.666	0.169	-0.99724	-0.33476	8.63E-05	-0.669	0.143	-0.94928	-0.38872	2.94E-06	-0.666	0.169	-0.99724	-0.33476	8.50E-05	0.48	0.103	7.7
RA	Right Leg fat-free mass	rs9265076 (1)	5	-0.73	0.237	-1.195	-0.265	2.09E-03	-0.5	0.495	-1.4702	0.4702	0.386	-0.788	0.159	-1.09964	-0.47636	7.23E-07	-0.735	0.143	-1.01528	-0.45472	2.88E-07	-0.793	0.172	-1.13012	-0.45588	3.93E-06	0.624	0.024	11.192
RA	Left Arm fat-free mass	rs9265076 (1)	5	-0.63	0.137	-0.899	-0.361	4.39E-06	-0.483	0.26	-0.9926	0.0266	0.16	-0.58	0.159	-0.89164	-0.26836	2.71E-04	-0.631	0.138	-0.90148	-0.36052	4.95E-06	-0.58	0.164	-0.90144	-0.25856	4.09E-04	0.555	0.765	1.837
RA	Right Arm fat-free mass	rs9265076 (1)	5	-0.736	0.134	-0.999	-0.473	4.43E-08	-0.495	0.255	-0.9948	0.0048	0.098	-0.718	0.158	-1.02768	-0.40832	5.76E-06	-0.737	0.135	-1.0016	-0.4724	5.66E-08	-0.718	0.154	-1.01984	-0.41616	3.25E-06	0.586	0.755	1.89
RA	Walking pace	NA	6	-1.019	0.135	-1.284	-0.754	6.20E-14	-0.827	0.241	-1.29936	-0.35464	0.026	-1.046	0.169	-1.37724	-0.71476	7.24E-10	-1.02	0.138	-1.29048	-0.74952	1.41E-13	-1.046	0.175	-1.389	-0.703	2.34E-09	0.39	0.695	3.029
SLE	Left Hand grip strength	rs1143679,rs12524498,rs13136219,rs353608,rs58688157,rs6679677 (6)	28	-0.002	0.001	-0.00396	-0.00004	0.109	0.003	0.003	-0.00288	0.00888	0.256	-0.002	0.001	-0.00396	-4E-05	0.173	-0.002	0.001	-0.00396	-4E-05	0.046	-0.003	0.001	-0.00496	-0.00104	0.086	0.064	0.029	42.435
SLE	Right Hand grip strength	rs10048743,rs13136219,rs2573219,rs353608 (4)	30	-0.003	0.001	-0.00496	-0.00104	0.012	-0.004	0.003	-0.00988	0.00188	0.223	-0.003	0.001	-0.00496	-0.00104	0.044	-0.003	0.001	-0.00496	-0.00104	0.0004	-0.003	0.001	-0.00496	-0.00104	0.041	0.842	0.001	57.757
SLE	Whole body fat-free mass	rs4388254,rs7899626(2)	32	-0.001	0.001	-0.00296	0.00096	0.294	-0.004	0.003	-0.00988	0.00188	0.152	-0.003	0.001	-0.00496	-0.00104	0.006	-0.001	0.001	-0.00296	0.00096	0.106	-0.004	0.001	-0.00596	-0.00204	0.001	0.272	3.42E-05	72.64
SLE	Left Leg fat-free mass	rs7899626(1)	33	-0.001	0.001	-0.00296	0.00096	0.276	-0.003	0.002	-0.00692	0.00092	0.226	-0.003	0.001	-0.00496	-0.00104	0.01	-0.001	0.0008	-0.002568	0.000568	0.116	-0.005	0.001	-0.00696	-0.00304	0.0001	0.405	0.0004	65.612
SLE	Right Leg fat-free mass	rs7899626(1)	33	-0.001	0.001	-0.00296	0.00096	0.284	-0.004	0.003	-0.00988	0.00188	0.193	-0.004	0.001	-0.00596	-0.00204	0.003	-0.001	0.0008	-0.002568	0.000568	0.121	-0.004	0.001	-0.00596	-0.00204	0.0008	0.345	0.0003	66.182
SLE	Left Arm fat-free mass	rs4388254,rs7899626(2)	32	-0.002	0.001	-0.00396	-0.00004	0.158	-0.004	0.003	-0.00988	0.00188	0.189	-0.003	0.001	-0.00496	-0.00104	0.004	-0.002	0.0008	-0.003568	-0.000432	0.03	-0.004	0.001	-0.00596	-0.00204	0.004	0.426	3.59E-05	72.477
SLE	Right Arm fat-free mass	rs4388254(1)	33	-0.002	0.001	-0.00396	-0.00004	0.196	-0.002	0.003	-0.00788	0.00388	0.416	-0.003	0.001	-0.00496	-0.00104	0.024	-0.002	0.0008	-0.003568	-0.000432	0.036	-0.004	0.001	-0.00596	-0.00204	0.002	0.777	1.74E-06	83.546
SLE	Walking pace	N/A	34	0.001	0.001	-0.00096	0.00296	0.481	0.002	0.002	-0.00192	0.00592	0.287	0.001	0.001	-0.00096	0.00296	0.182	0.001	0.0008	-0.000568	0.002568	0.36	0.002	0.001	4E-05	0.00396	0.091	0.396	0.013	53.62
PSO	Left Hand grip strength	rs632376(1)	18	-0.171	0.135	-0.4356	0.0936	0.207	-0.201	0.177	-0.54792	0.14592	0.275	-0.16	0.114	-0.38344	0.06344	0.161	-0.167	0.097	-0.35712	0.02312	0.087	-0.16	0.117	-0.38932	0.06932	0.171	0.789	0.011	33.08
PSO	Right Hand grip strength	rs848(1)	18	-0.23	0.097	-0.42012	-0.03988	0.018	-0.109	0.149	-0.40104	0.18304	0.475	-0.164	0.116	-0.39136	0.06336	0.158	-0.226	0.097	-0.41612	-0.03588	0.021	-0.161	0.113	-0.38248	0.06048	0.154	0.204	0.073	26.04
PSO	Whole body fat-free mass	rs12189871,rs28367705,rs842636,rs9265203(4)	15	-0.057	0.297	-0.63912	0.52512	0.847	-0.007	0.718	-1.41428	1.40028	0.992	-0.041	0.301	-0.63096	0.54896	0.89	-0.055	0.197	-0.44112	0.33112	0.777	-0.048	0.301	-0.63796	0.54196	0.872	0.939	0.003	33.08
PSO	Left Leg fat-free mass	rs12189871,rs28367705,rs842636,rs9265203(4)	15	-0.175	0.276	-0.71596	0.36596	0.524	-0.6	0.652	-1.87792	0.67792	0.374	-0.392	0.304	-0.98784	0.20384	0.198	-0.173	0.206	-0.57676	0.23076	0.4	-0.393	0.309	-0.99864	0.21264	0.204	0.483	0.027	25.82
PSO	Right Leg fat-free mass	rs12189871,rs28367705,rs842636,rs9265203(4)	15	-0.105	0.272	-0.63812	0.42812	0.698	-0.617	0.638	-1.86748	0.63348	0.350	-0.366	0.302	-0.95792	0.22592	0.224	-0.101	0.206	-0.50476	0.30276	0.622	-0.381	0.298	-0.96508	0.20308	0.202	0.39	0.032	25.21
PSO	Left Arm fat-free mass	rs12189871,rs28367705,rs842636,rs9265203(4)	15	-0.24	0.278	-0.78488	0.30488	0.388	-0.139	0.672	-1.45612	1.17812	0.838	-0.343	0.292	-0.91532	0.22932	0.239	-0.234	0.2	-0.626	0.158	0.242	-0.343	0.286	-0.90356	0.21756	0.231	0.87	0.013	28.15
PSO	Right Arm fat-free mass	rs28367705,rs9265203(2)	17	-0.065	0.124	-0.30804	0.17804	0.6	-0.101	0.155	-0.4048	0.2028	0.52	-0.076	0.096	-0.26416	0.11216	0.43	-0.063	0.089	-0.23744	0.11144	0.473	-0.076	0.099	-0.27004	0.11804	0.444	0.68	0.012	31.33
PSO	Walking pace	N/A	19	-0.275	0.083	-0.43768	-0.11232	0.0008	-0.311	0.107	-0.52072	-0.10128	0.01	-0.277	0.1	-0.473	-0.081	0.005	-0.272	0.083	-0.43468	-0.10932	0.001	-0.277	0.095	-0.4632	-0.0908	0.003	0.597	0.439	18.25
																					0	0				0	0
MS	Left Hand grip strength	rs28703878(1)	54	-0.001	0.002	-0.00492	0.00292	0.605	-6.74E-05	0.003	-0.0059474	0.0058126	0.982	0.001	0.002	-0.00292	0.00492	0.815	-0.001	0.001	-0.00296	0.00096	0.493	5.86E-04	0.002	-0.003334	0.004506	0.8131	0.72	0.0008	91.46
MS	Right Hand grip strength	rs28703878(1)	54	-0.002	0.002	-0.00592	0.00192	0.193	-0.0001	0.003	-0.00598	0.00578	0.96	0.001	0.002	-0.00292	0.00492	0.568	-0.002	0.001	-0.00396	-4E-05	0.078	0.001	0.002	-0.00292	0.00492	0.554	0.361	0.0003	95.45
MS	Whole body fat-free mass	rs1026916,rs1177228,rs11809700,rs1250551,rs9610458(5)	49	-0.002	0.002	-0.00592	0.00192	0.401	-0.004	0.003	-0.00988	0.00188	0.161	-0.004	0.002	-0.00792	-8E-05	0.069	-0.002	0.001	-0.00396	-4E-05	0.164	-0.004	0.002	-0.00792	-8E-05	0.041	0.257	4.84E-09	126.84
MS	Left Leg fat-free mass	rs1026916,rs1177228,rs11809700,rs1250551,rs140522,rs9610458(6)	48	-0.0004	0.002	-0.00432	0.00352	0.813	-0.004	0.003	-0.00988	0.00188	0.121	-0.003	0.002	-0.00692	0.00092	0.1	-0.0004	0.001	-0.00236	0.00156	0.727	-0.003	0.002	-0.00692	0.00092	0.088	0.073	1.72E-05	98.32
MS	Right Leg fat-free mass	rs1026916,rs1177228,rs1250551,rs140522,rs9610458(5)	50	-0.0006	0.002	-0.00452	0.00332	0.715	-0.004	0.003	-0.00988	0.00188	0.146	-0.003	0.002	-0.00692	0.00092	0.158	-0.0007	0.001	-0.00266	0.00126	0.578	-0.003	0.002	-0.00692	0.00092	0.151	0.119	1.14E-06	110.68
MS	Left Arm fat-free mass	rs1026916,rs1177228,rs11809700,rs1250551(4)	50	-0.001	0.002	-0.00492	0.00292	0.57	-0.004	0.003	-0.00988	0.00188	0.166	-0.003	0.002	-0.00692	0.00092	0.144	-0.001	0.001	-0.00296	0.00096	0.388	-0.003	0.002	-0.00692	0.00092	0.131	0.187	1.24E-06	110.39
MS	Right Arm fat-free mass	rs1026916,rs1177228,rs11809700,rs1250551(4)	51	-0.001	0.002	-0.00492	0.00292	0.421	-0.003	0.003	-0.00888	0.00288	0.281	-0.003	0.002	-0.00692	0.00092	0.185	-0.001	0.001	-0.00296	0.00096	0.208	-0.003	0.002	-0.00692	0.00092	0.194	0.452	1.26E-07	119.53
MS	Walking pace	N/A	55	-0.003	0.001	-0.00496	-0.00104	0.019	-0.001	0.002	-0.00492	0.00292	0.679	0.0003	0.002	-0.00362	0.00422	0.86	-0.003	0.001	-0.00496	-0.00104	0.002	0.0003	0.002	-0.00362	0.00422	0.859	0.217	0.0004	95.52

## Sheet: Table S9
Supplementary Table 9:Detailed information of confounders-independent SNPs of left HGS
SNP	effect_allele.exposure	other_allele.exposure	beta.exposure	se.exposure	pval.exposure	samplesize.exposure	chr.exposure	pos.exposure	eaf.exposure	exposure	F
rs6680160	G	A	0.0100686	0.00153878	6e-11	461026	1	32072737	0.628066	Hand grip strength (left) || id:ukb-b-7478	42.8139
rs7516571	G	A	0.00937798	0.00169361	3.1e-08	461026	1	40733658	0.259017	Hand grip strength (left) || id:ukb-b-7478	30.6614
rs150330307	C	T	-0.0307753	0.0042167	2.9e-13	461026	1	160160801	0.031896	Hand grip strength (left) || id:ukb-b-7478	53.2671
rs2800789	C	A	0.00826025	0.00149261	3.1e-08	461026	1	164578242	0.480339	Hand grip strength (left) || id:ukb-b-7478	30.6262
rs1044299	T	C	0.01401	0.00149362	6.6e-21	461026	1	176811873	0.546046	Hand grip strength (left) || id:ukb-b-7478	87.9824
rs11121542	A	G	-0.0157601	0.00225916	3e-12	461026	1	10393920	0.122677	Hand grip strength (left) || id:ukb-b-7478	48.6658
rs4121165	A	G	-0.0114169	0.00181868	3.4e-10	461026	1	78276977	0.211447	Hand grip strength (left) || id:ukb-b-7478	39.4079
rs58670122	G	A	-0.0118148	0.00214462	3.6e-08	461026	1	22492613	0.143159	Hand grip strength (left) || id:ukb-b-7478	30.3495
rs10788958	G	C	0.0141976	0.00156276	1e-19	461026	1	54040670	0.644753	Hand grip strength (left) || id:ukb-b-7478	82.5364
rs4335354	A	C	-0.00939409	0.00160262	4.6e-09	461026	1	88899964	0.315536	Hand grip strength (left) || id:ukb-b-7478	34.3596
rs1884447	A	G	0.00846069	0.00151391	2.3e-08	461026	1	185021410	0.400566	Hand grip strength (left) || id:ukb-b-7478	31.2328
rs61818100	C	T	0.0134422	0.00231335	6.2e-09	461026	1	190962663	0.116595	Hand grip strength (left) || id:ukb-b-7478	33.7643
rs823130	T	C	-0.0113317	0.00150098	4.4e-14	461026	1	205714372	0.432903	Hand grip strength (left) || id:ukb-b-7478	56.9955
rs11204664	C	T	-0.00865184	0.00150032	8.1e-09	461026	1	150531380	0.578725	Hand grip strength (left) || id:ukb-b-7478	33.2544
rs6689375	T	A	-0.0160169	0.00191158	5.3e-17	461026	1	227721627	0.185489	Hand grip strength (left) || id:ukb-b-7478	70.2056
rs6433478	C	T	0.00905674	0.00149951	1.5e-09	461026	2	175241482	0.544228	Hand grip strength (left) || id:ukb-b-7478	36.4792
rs12473732	T	C	0.0109869	0.00148601	1.4e-13	461026	2	44118428	0.486507	Hand grip strength (left) || id:ukb-b-7478	54.6647
rs7571789	C	T	0.0129539	0.001487	3e-18	461026	2	70714793	0.522782	Hand grip strength (left) || id:ukb-b-7478	75.8891
rs7575451	G	C	-0.00973095	0.00155349	3.8e-10	461026	2	152352843	0.649752	Hand grip strength (left) || id:ukb-b-7478	39.2368
rs1434095	C	T	0.0140301	0.00225906	5.3e-10	461026	2	179254330	0.875121	Hand grip strength (left) || id:ukb-b-7478	38.5715
rs17630248	C	T	-0.009184	0.00156162	4.1e-09	461026	2	201137782	0.347808	Hand grip strength (left) || id:ukb-b-7478	34.587
rs1981612	A	C	0.00922755	0.00151053	1e-09	461026	2	199235664	0.45601	Hand grip strength (left) || id:ukb-b-7478	37.3176
rs11125803	T	C	0.0142851	0.00169673	3.8e-17	461026	2	25052177	0.740516	Hand grip strength (left) || id:ukb-b-7478	70.8828
rs1641457	G	T	0.0120456	0.0017829	1.4e-11	461026	2	40421990	0.223305	Hand grip strength (left) || id:ukb-b-7478	45.646
rs3819121	C	T	0.0140963	0.00152872	2.9e-20	461026	2	135622860	0.368945	Hand grip strength (left) || id:ukb-b-7478	85.0265
rs10176878	C	T	-0.0129478	0.0018962	8.6e-12	461026	2	59952274	0.190861	Hand grip strength (left) || id:ukb-b-7478	46.6255
rs61286123	C	T	-0.0101041	0.00177111	1.2e-08	461026	2	60205600	0.227916	Hand grip strength (left) || id:ukb-b-7478	32.5465
rs34030812	C	T	-0.0101679	0.00154042	4.1e-11	461026	2	144248905	0.367365	Hand grip strength (left) || id:ukb-b-7478	43.5697
rs10205394	C	G	-0.0113217	0.00185667	1.1e-09	461026	2	218150948	0.200728	Hand grip strength (left) || id:ukb-b-7478	37.1838
rs1551042	C	A	-0.0111279	0.00155167	7.4e-13	461026	3	85630551	0.647025	Hand grip strength (left) || id:ukb-b-7478	51.4313
rs9866627	A	C	-0.0155989	0.00267761	5.7e-09	461026	3	135522715	0.084376	Hand grip strength (left) || id:ukb-b-7478	33.9386
rs112485536	T	C	0.0161779	0.00281803	9.4e-09	461026	3	195971019	0.075507	Hand grip strength (left) || id:ukb-b-7478	32.9574
rs62253653	G	A	0.0106985	0.00163146	5.5e-11	461026	3	53013267	0.295379	Hand grip strength (left) || id:ukb-b-7478	43.0024
rs6802071	T	C	-0.00940386	0.00150182	3.8e-10	461026	3	38574237	0.434928	Hand grip strength (left) || id:ukb-b-7478	39.2082
rs71298370	A	G	0.0148764	0.00270414	3.8e-08	461026	3	71164965	0.086241	Hand grip strength (left) || id:ukb-b-7478	30.2648
rs13091492	G	A	-0.00847903	0.00153407	3.3e-08	461026	3	81891476	0.372833	Hand grip strength (left) || id:ukb-b-7478	30.5494
rs10934857	A	G	0.00928675	0.00170182	4.8e-08	461026	3	128199662	0.258913	Hand grip strength (left) || id:ukb-b-7478	29.7783
rs4498020	A	C	-0.0104238	0.00166995	4.3e-10	461026	3	13810820	0.723767	Hand grip strength (left) || id:ukb-b-7478	38.9624
rs4677601	G	A	0.00905884	0.001485	1.1e-09	461026	3	71368790	0.510324	Hand grip strength (left) || id:ukb-b-7478	37.2128
rs2871960	C	A	0.0120879	0.00149222	5.5e-16	461026	3	141121814	0.444681	Hand grip strength (left) || id:ukb-b-7478	65.62
rs35609019	C	G	0.00947689	0.00154061	7.7e-10	461026	4	7847892	0.397748	Hand grip strength (left) || id:ukb-b-7478	37.8396
rs13107325	T	C	-0.0261553	0.0028208	1.8e-20	461026	4	103188709	0.074908	Hand grip strength (left) || id:ukb-b-7478	85.9755
rs56338231	G	A	-0.010847	0.00169739	1.7e-10	461026	4	30867393	0.258266	Hand grip strength (left) || id:ukb-b-7478	40.8372
rs13146142	C	T	-0.0202031	0.00202888	2.3e-23	461026	4	17931318	0.158623	Hand grip strength (left) || id:ukb-b-7478	99.157
rs34587452	C	G	-0.0113642	0.00180741	3.2e-10	461026	4	1009900	0.21517	Hand grip strength (left) || id:ukb-b-7478	39.5334
rs13106087	C	T	0.0116202	0.00197399	3.9e-09	461026	4	145566864	0.829801	Hand grip strength (left) || id:ukb-b-7478	34.6527
rs997850	C	G	-0.00887326	0.0015279	6.3e-09	461026	4	154838434	0.60474	Hand grip strength (left) || id:ukb-b-7478	33.7269
rs34722008	A	G	0.00858569	0.00155452	3.3e-08	461026	4	38659594	0.353332	Hand grip strength (left) || id:ukb-b-7478	30.5041
rs2850379	A	C	-0.00828995	0.00150007	3.3e-08	461026	4	102917419	0.432305	Hand grip strength (left) || id:ukb-b-7478	30.5408
rs75497896	C	T	-0.0206727	0.00337524	9.1e-10	461026	4	119636703	0.051006	Hand grip strength (left) || id:ukb-b-7478	37.5133
rs116409670	T	C	-0.0152418	0.00273867	2.6e-08	461026	5	37327472	0.079819	Hand grip strength (left) || id:ukb-b-7478	30.9737
rs55681913	C	T	0.0137738	0.00243658	1.6e-08	461026	5	42687629	0.106095	Hand grip strength (left) || id:ukb-b-7478	31.9555
rs13356200	G	T	-0.00876765	0.0015286	9.7e-09	461026	5	67820946	0.393874	Hand grip strength (left) || id:ukb-b-7478	32.8987
rs2431112	A	G	-0.00958496	0.00149514	1.4e-10	461026	5	103931707	0.440641	Hand grip strength (left) || id:ukb-b-7478	41.0976
rs2631360	A	G	-0.0109177	0.00148434	1.9e-13	461026	5	131707429	0.519209	Hand grip strength (left) || id:ukb-b-7478	54.0998
rs6882168	T	C	-0.00935387	0.00157364	2.8e-09	461026	5	39402647	0.337417	Hand grip strength (left) || id:ukb-b-7478	35.3323
rs113918482	G	A	-0.0101011	0.00178515	1.5e-08	461026	5	161289270	0.222507	Hand grip strength (left) || id:ukb-b-7478	32.0175
rs2974438	A	G	-0.0100735	0.00182387	3.3e-08	461026	5	168250903	0.211026	Hand grip strength (left) || id:ukb-b-7478	30.5051
rs185320691	C	G	-0.0166866	0.00268915	5.5e-10	461026	6	32490292	0.104199	Hand grip strength (left) || id:ukb-b-7478	38.504
rs12528131	G	A	-0.00882788	0.00148565	2.8e-09	461026	6	105389104	0.488343	Hand grip strength (left) || id:ukb-b-7478	35.3085
rs9371201	T	C	-0.00933847	0.0015738	3e-09	461026	6	150145001	0.335102	Hand grip strength (left) || id:ukb-b-7478	35.2089
rs77485342	T	C	0.0329675	0.00558187	3.5e-09	461026	6	30842866	0.018003	Hand grip strength (left) || id:ukb-b-7478	34.8829
rs9388769	A	G	-0.0140821	0.00158065	5.1e-19	461026	6	130379954	0.67318	Hand grip strength (left) || id:ukb-b-7478	79.3713
rs35175534	C	A	-0.0163733	0.00235477	3.6e-12	461026	6	32530029	0.139986	Hand grip strength (left) || id:ukb-b-7478	48.3477
rs113315602	C	A	-0.0181886	0.00266345	8.6e-12	461026	6	32574575	0.095848	Hand grip strength (left) || id:ukb-b-7478	46.6347
rs723588	C	T	0.0127904	0.00211948	1.6e-09	461026	6	81056634	0.142598	Hand grip strength (left) || id:ukb-b-7478	36.4175
rs11243202	C	T	0.00972237	0.0014909	7e-11	461026	6	7719065	0.486019	Hand grip strength (left) || id:ukb-b-7478	42.5253
rs4713506	A	G	-0.0157268	0.00169811	2e-20	461026	6	32113980	0.255607	Hand grip strength (left) || id:ukb-b-7478	85.7727
rs2038760	T	C	-0.0115262	0.00198662	6.6e-09	461026	6	2680732	0.170908	Hand grip strength (left) || id:ukb-b-7478	33.6622
rs41271299	T	C	0.0211891	0.00336402	3e-10	461026	6	19839415	0.051241	Hand grip strength (left) || id:ukb-b-7478	39.6742
rs9371881	A	G	0.00947946	0.00154996	9.6e-10	461026	6	155638213	0.359174	Hand grip strength (left) || id:ukb-b-7478	37.4047
rs4621706	T	C	-0.0117068	0.00150003	6e-15	461026	7	39303296	0.544473	Hand grip strength (left) || id:ukb-b-7478	60.9083
rs11769549	A	T	0.0204956	0.00311228	4.5e-11	461026	7	23122239	0.062372	Hand grip strength (left) || id:ukb-b-7478	43.3675
rs12533765	G	A	-0.0092	0.00165199	2.6e-08	461026	7	127699186	0.280054	Hand grip strength (left) || id:ukb-b-7478	31.0142
rs16870531	T	C	0.011198	0.00174241	1.3e-10	461026	7	120660682	0.238492	Hand grip strength (left) || id:ukb-b-7478	41.3029
rs13227429	C	T	-0.00858767	0.0014977	9.8e-09	461026	7	140560023	0.561343	Hand grip strength (left) || id:ukb-b-7478	32.8777
rs6977081	T	G	0.0147525	0.00158641	1.4e-20	461026	7	150542515	0.333835	Hand grip strength (left) || id:ukb-b-7478	86.477
rs12673062	A	G	-0.0107691	0.00180808	2.6e-09	461026	7	4710677	0.215756	Hand grip strength (left) || id:ukb-b-7478	35.4751
rs73307079	C	T	0.0111025	0.00183407	1.4e-09	461026	7	19020024	0.211119	Hand grip strength (left) || id:ukb-b-7478	36.6446
rs6962338	G	A	-0.0214095	0.0036171	3.2e-09	461026	7	69160985	0.043993	Hand grip strength (left) || id:ukb-b-7478	35.0342
rs17282763	C	T	0.00893956	0.00163298	4.4e-08	461026	7	82520166	0.296281	Hand grip strength (left) || id:ukb-b-7478	29.9689
rs821100	G	A	-0.0101977	0.00168615	1.5e-09	461026	8	89448877	0.265512	Hand grip strength (left) || id:ukb-b-7478	36.5773
rs59116179	T	C	0.00857385	0.00153635	2.4e-08	461026	8	22603454	0.617442	Hand grip strength (left) || id:ukb-b-7478	31.1438
rs4737446	T	G	0.0104178	0.00161882	1.2e-10	461026	8	57665019	0.694626	Hand grip strength (left) || id:ukb-b-7478	41.4147
rs1486925	C	T	-0.0104734	0.00160211	6.3e-11	461026	8	78827617	0.314604	Hand grip strength (left) || id:ukb-b-7478	42.7357
rs4398863	C	G	-0.00945015	0.00168454	2e-08	461026	8	135695110	0.7368	Hand grip strength (left) || id:ukb-b-7478	31.4713
rs4739739	G	A	-0.00853387	0.00150466	1.4e-08	461026	8	81304576	0.415057	Hand grip strength (left) || id:ukb-b-7478	32.1674
rs10097417	G	A	-0.0132302	0.00197055	1.9e-11	461026	8	110361477	0.170904	Hand grip strength (left) || id:ukb-b-7478	45.0773
rs7026798	C	T	0.00823598	0.00150641	4.6e-08	461026	9	16427378	0.43232	Hand grip strength (left) || id:ukb-b-7478	29.8913
rs7856625	T	C	-0.0111297	0.0015209	2.5e-13	461026	9	119345083	0.609861	Hand grip strength (left) || id:ukb-b-7478	53.5508
rs16910750	C	G	0.0112498	0.00204139	3.6e-08	461026	9	99084471	0.159639	Hand grip strength (left) || id:ukb-b-7478	30.3695
rs116922558	G	A	-0.0215842	0.00385425	2.1e-08	461026	9	118802375	0.039916	Hand grip strength (left) || id:ukb-b-7478	31.3612
rs2789514	A	G	0.0120546	0.00220932	4.9e-08	461026	9	129833029	0.867941	Hand grip strength (left) || id:ukb-b-7478	29.7707
rs10988217	G	A	-0.00920657	0.00152911	1.7e-09	461026	9	131888116	0.603742	Hand grip strength (left) || id:ukb-b-7478	36.2509
rs11002322	T	G	-0.00998924	0.00157255	2.1e-10	461026	10	79649653	0.340459	Hand grip strength (left) || id:ukb-b-7478	40.3512
rs10786706	T	C	0.0100072	0.00148741	1.7e-11	461026	10	104500659	0.465745	Hand grip strength (left) || id:ukb-b-7478	45.2651
rs35236379	T	G	0.0123565	0.00212204	5.8e-09	461026	10	5727292	0.142324	Hand grip strength (left) || id:ukb-b-7478	33.9066
rs11003014	G	A	0.011433	0.00202143	1.6e-08	461026	10	81231387	0.161184	Hand grip strength (left) || id:ukb-b-7478	31.9892
rs4962700	G	C	0.00904307	0.00163488	3.2e-08	461026	10	126479989	0.301977	Hand grip strength (left) || id:ukb-b-7478	30.5957
rs772014	G	A	-0.0106178	0.00151891	2.7e-12	461026	10	104062494	0.392538	Hand grip strength (left) || id:ukb-b-7478	48.8658
rs10821939	A	G	-0.00935422	0.00150339	4.9e-10	461026	10	63751748	0.573342	Hand grip strength (left) || id:ukb-b-7478	38.7143
rs1556659	T	C	0.0162896	0.00153452	2.5e-26	461026	10	130834698	0.38153	Hand grip strength (left) || id:ukb-b-7478	112.687
rs72977282	A	T	-0.0155569	0.00151173	7.8e-25	461026	11	74300441	0.413856	Hand grip strength (left) || id:ukb-b-7478	105.9
rs4930236	A	C	0.0119032	0.00202069	3.8e-09	461026	11	68414000	0.835892	Hand grip strength (left) || id:ukb-b-7478	34.6999
rs10831903	T	C	0.00928662	0.00151154	8.1e-10	461026	11	12758660	0.423383	Hand grip strength (left) || id:ukb-b-7478	37.7464
rs12790261	A	C	-0.0251882	0.00270305	1.2e-20	461026	11	66988048	0.082383	Hand grip strength (left) || id:ukb-b-7478	86.8333
rs7124681	A	C	-0.0116557	0.00150615	1e-14	461026	11	47529947	0.408355	Hand grip strength (left) || id:ukb-b-7478	59.8881
rs61389091	T	C	0.0261627	0.00373295	2.4e-12	461026	11	74427921	0.04174	Hand grip strength (left) || id:ukb-b-7478	49.1203
rs34845616	A	G	0.0108395	0.00173373	4e-10	461026	11	133792644	0.245653	Hand grip strength (left) || id:ukb-b-7478	39.0891
rs76895963	G	T	0.0359634	0.00574862	3.9e-10	461026	12	4384844	0.020694	Hand grip strength (left) || id:ukb-b-7478	39.1376
rs10846071	T	C	-0.016641	0.00151685	5.3e-28	461026	12	15016236	0.393672	Hand grip strength (left) || id:ukb-b-7478	120.358
rs11168357	A	G	-0.00962864	0.00172661	2.5e-08	461026	12	48412138	0.246008	Hand grip strength (left) || id:ukb-b-7478	31.0986
rs4575361	T	A	-0.0108028	0.00160223	1.6e-11	461026	12	124410529	0.31205	Hand grip strength (left) || id:ukb-b-7478	45.4593
rs12316046	G	A	-0.0174165	0.00152991	5e-30	461026	12	15054415	0.37795	Hand grip strength (left) || id:ukb-b-7478	129.596
rs7970350	T	C	-0.0101345	0.00148418	8.6e-12	461026	12	66360164	0.494068	Hand grip strength (left) || id:ukb-b-7478	46.6264
rs7963801	C	T	-0.0104348	0.00150824	4.6e-12	461026	12	79685226	0.571927	Hand grip strength (left) || id:ukb-b-7478	47.866
rs11111267	G	A	0.0108359	0.00192886	1.9e-08	461026	12	102811239	0.18106	Hand grip strength (left) || id:ukb-b-7478	31.5594
rs3118903	A	G	-0.0174477	0.00179692	2.7e-22	461026	13	51099577	0.219552	Hand grip strength (left) || id:ukb-b-7478	94.2799
rs56060323	T	C	0.00906905	0.00160238	1.5e-08	461026	13	60473485	0.314543	Hand grip strength (left) || id:ukb-b-7478	32.0326
rs12889267	G	A	-0.0137394	0.00198726	4.7e-12	461026	14	21542766	0.167084	Hand grip strength (left) || id:ukb-b-7478	47.7998
rs7148603	A	G	0.00957206	0.00158612	1.6e-09	461026	14	36683779	0.359427	Hand grip strength (left) || id:ukb-b-7478	36.4199
rs2359239	T	C	-0.00881461	0.00152153	6.9e-09	461026	14	75326771	0.391621	Hand grip strength (left) || id:ukb-b-7478	33.5618
rs10144445	G	C	-0.00936876	0.00155918	1.9e-09	461026	14	39695362	0.350118	Hand grip strength (left) || id:ukb-b-7478	36.1054
rs28542042	T	C	0.0110101	0.00162277	1.2e-11	461026	15	74213357	0.308877	Hand grip strength (left) || id:ukb-b-7478	46.0329
rs12906830	C	T	0.0108401	0.00151797	9.3e-13	461026	15	56963503	0.601065	Hand grip strength (left) || id:ukb-b-7478	50.9965
rs3959716	G	C	-0.00832523	0.0015043	3.1e-08	461026	15	73106615	0.56703	Hand grip strength (left) || id:ukb-b-7478	30.6283
rs17466480	G	A	-0.0118235	0.00152732	9.8e-15	461026	15	77390870	0.386968	Hand grip strength (left) || id:ukb-b-7478	59.9283
rs12914702	A	G	0.0109514	0.00169071	9.3e-11	461026	15	96887277	0.300395	Hand grip strength (left) || id:ukb-b-7478	41.9567
rs7176095	G	A	-0.013375	0.00222025	1.7e-09	461026	15	74886411	0.128192	Hand grip strength (left) || id:ukb-b-7478	36.2897
rs2871865	G	C	-0.0217979	0.00231659	5e-21	461026	15	99194896	0.116247	Hand grip strength (left) || id:ukb-b-7478	88.5383
rs13337177	T	G	-0.0142799	0.00193621	1.6e-13	461026	16	2175323	0.180836	Hand grip strength (left) || id:ukb-b-7478	54.3933
rs11642954	A	G	-0.0117025	0.00187683	4.5e-10	461026	16	24824248	0.195019	Hand grip strength (left) || id:ukb-b-7478	38.8783
rs217181	T	C	0.0119554	0.00188145	2.1e-10	461026	16	72114002	0.193087	Hand grip strength (left) || id:ukb-b-7478	40.3778
rs9944324	G	A	-0.00855272	0.00150169	1.2e-08	461026	16	80929342	0.456723	Hand grip strength (left) || id:ukb-b-7478	32.4375
rs7197751	T	G	-0.00946321	0.00156268	1.4e-09	461026	16	84940033	0.363019	Hand grip strength (left) || id:ukb-b-7478	36.6722
rs7196917	G	A	-0.0117302	0.00150067	5.4e-15	461026	16	69896527	0.429948	Hand grip strength (left) || id:ukb-b-7478	61.0999
rs181766	C	T	0.00963247	0.00160372	1.9e-09	461026	16	14394878	0.321793	Hand grip strength (left) || id:ukb-b-7478	36.076
rs3814877	T	G	0.0105385	0.00151385	3.4e-12	461026	16	30042677	0.401594	Hand grip strength (left) || id:ukb-b-7478	48.4609
rs11076004	A	G	-0.0115356	0.00150909	2.1e-14	461026	16	53913930	0.418177	Hand grip strength (left) || id:ukb-b-7478	58.4319
rs113434679	A	C	-0.0149156	0.00187618	1.9e-15	461026	17	44126765	0.199577	Hand grip strength (left) || id:ukb-b-7478	63.2022
rs755547	A	G	0.0165156	0.00189766	3.2e-18	461026	17	43011908	0.188906	Hand grip strength (left) || id:ukb-b-7478	75.7446
rs2532111	G	A	0.0102852	0.00155794	4.1e-11	461026	17	62017421	0.639542	Hand grip strength (left) || id:ukb-b-7478	43.5837
rs999493	A	G	0.0128713	0.00153936	6.2e-17	461026	17	46625519	0.621921	Hand grip strength (left) || id:ukb-b-7478	69.914
rs2587505	C	T	-0.00900424	0.00150694	2.3e-09	461026	17	77784268	0.419871	Hand grip strength (left) || id:ukb-b-7478	35.7028
rs635538	A	G	-0.0216569	0.00265852	3.8e-16	461026	18	53273614	0.913853	Hand grip strength (left) || id:ukb-b-7478	66.361
rs4308051	G	T	0.0159929	0.00181863	1.4e-18	461026	18	20735461	0.789105	Hand grip strength (left) || id:ukb-b-7478	77.3332
rs62081464	T	C	-0.0098827	0.00177979	2.8e-08	461026	18	35142133	0.227338	Hand grip strength (left) || id:ukb-b-7478	30.8329
rs143002906	T	C	0.0262281	0.00457421	9.8e-09	461026	18	12992162	0.027829	Hand grip strength (left) || id:ukb-b-7478	32.8777
rs35054365	A	T	0.0128072	0.00149718	1.2e-17	461026	18	46612306	0.437643	Hand grip strength (left) || id:ukb-b-7478	73.1746
rs10403906	A	G	-0.0100323	0.00148665	1.5e-11	461026	19	37376756	0.476375	Hand grip strength (left) || id:ukb-b-7478	45.539
rs11669079	T	A	0.0109542	0.00163169	1.9e-11	461026	19	52219938	0.705026	Hand grip strength (left) || id:ukb-b-7478	45.0698
rs8101782	C	A	0.00955082	0.00172167	2.9e-08	461026	19	12507992	0.702702	Hand grip strength (left) || id:ukb-b-7478	30.7738
rs8108461	C	T	0.00952393	0.0015066	2.6e-10	461026	19	2186757	0.572775	Hand grip strength (left) || id:ukb-b-7478	39.961
rs143384	G	A	0.0209202	0.00151159	1.5e-43	461026	20	34025756	0.404388	Hand grip strength (left) || id:ukb-b-7478	191.542
rs4811040	G	C	-0.00924973	0.00166896	3e-08	461026	20	48968438	0.276636	Hand grip strength (left) || id:ukb-b-7478	30.7161
rs9611273	T	C	0.0107888	0.00173048	4.5e-10	461026	22	40534466	0.25267	Hand grip strength (left) || id:ukb-b-7478	38.8699
rs6006984	C	T	0.00984917	0.00165413	2.6e-09	461026	22	45714937	0.277764	Hand grip strength (left) || id:ukb-b-7478	35.4536

[truncated: 8 more sheets: Table S10, Table S11, Table S12, Table S13, Table S14, Table S15, Table S16, Table S17]
